# Supplementary material for: Chronic Adolescent Restraint Stress Downregulates miRNA-200a Expression in Male and Female C57BL/6J and BALB/cJ Mice
Source: Genes (Basel). 2024 Jul 3;15(7):873. doi: 10.3390/genes15070873 (PMC11275362; doi:10.3390/genes15070873)
Supplement: Supplementary file 1 [file genes-15-00873-s001.zip]

Archive with 7 entries (7 files):
- miRNA200a Figure S1.pdf
- miRNA200a Table S1.xls
- miRNA200a Table S2.pdf
- miRNA200a Table S3.pdf
- miRNA200a Table S4.xlsx
- miRNA200a Table S5.xls
- miRNA200a Table S6.xlsx
