# Supplementary material for: Chronic Adolescent Restraint Stress Downregulates miRNA-200a Expression in Male and Female C57BL/6J and BALB/cJ Mice
Source: Genes (Basel). 2024 Jul 3;15(7):873. doi: 10.3390/genes15070873 (PMC11275362; doi:10.3390/genes15070873)
Supplement: Supplementary file 1 [file genes-15-00873-s001.zip › miRNA200a Table S1.xls]

## Sheet: Sheet0
© 2000-2023 QIAGEN. All rights reserved.
Analysis Details for My Projects->miRNA200a->microT_miRNA200a_Interactions_ForIPA - 2023-08-02 07:08 AM
Workspace	My Projects
Project	miRNA200a
Analysis	microT_miRNA200a_Interactions_ForIPA - 2023-08-02 07:08 AM
Date	Wed Aug 02 04:08:51 PDT 2023
Analysis ID	40744248
Analysis Settings
Cutoff before duplicate resolution	true
Reference set	Ingenuity Knowledge Base (Genes Only)
Relationship to include	Direct and Indirect
Includes Endogenous Chemicals	Yes
Optional Analyses	My Pathways My List
Filter Summary
Consider only molecules and/or relationships where
(species = Mouse) AND
(confidence = Experimentally Observed) AND
(tissues = Medulla Oblongata OR Cerebellum OR Olfactory Bulb OR Spinal Cord OR Hypothalamus OR Nucleus Accumbens OR Substantia Nigra OR Amygdala OR Ventricular Zone OR Choroid Plexus OR Parietal Lobe OR Subventricular Zone OR Caudate Nucleus OR Dorsal Root Ganglion OR Granule Cell Layer OR White Matter OR Trigeminal Ganglion OR Putamen OR Sciatic Nerve OR Thalamus OR Cerebral Cortex OR Gray Matte…
(mol. types = biologic drug OR canonical pathway OR chemical - endogenous mammalian OR chemical - endogenous non-mammalian OR chemical - kinase inhibitor OR chemical - other OR chemical - protease inhibitor OR chemical drug OR chemical reagent OR chemical toxicant OR complex OR cytokine OR disease OR enzyme OR function OR fusion gene/product OR G-protein coupled receptor OR group OR growth factor…
