# Supplementary material for: Chronic Adolescent Restraint Stress Downregulates miRNA-200a Expression in Male and Female C57BL/6J and BALB/cJ Mice
Source: Genes (Basel). 2024 Jul 3;15(7):873. doi: 10.3390/genes15070873 (PMC11275362; doi:10.3390/genes15070873)
Supplement: Supplementary file 1 [file genes-15-00873-s001.zip › miRNA200a Table S4.xlsx]

## Sheet: microT_Interactions 07312023
gene_symbol	gene_ensembl_id	interaction_score
Myh10	ENSMUSG00000020900	0.999966
Myt1l	ENSMUSG00000061911	0.999964
Cdc14a	ENSMUSG00000033502	0.999957
Map7d1	ENSMUSG00000028849	0.999946
Zeb2	ENSMUSG00000026872	0.999838
Lsamp	ENSMUSG00000061080	0.999787
Klf12	ENSMUSG00000072294	0.999759
Nckap5	ENSMUSG00000049690	0.999511
Atxn7	ENSMUSG00000021738	0.999453
Dnajc13	ENSMUSG00000032560	0.99936
Gata6	ENSMUSG00000005836	0.999316
Kmt2a	ENSMUSG00000002028	0.999221
Calcr	ENSMUSG00000023964	0.999195
Map2k4	ENSMUSG00000033352	0.999176
Dip2b	ENSMUSG00000023026	0.999011
Zbtb34	ENSMUSG00000068966	0.998927
Ptprd	ENSMUSG00000028399	0.998566
Dr1	ENSMUSG00000029265	0.997569
Mbnl1	ENSMUSG00000027763	0.997265
Mnx1	ENSMUSG00000001566	0.997201
Ntrk2	ENSMUSG00000055254	0.99619
E2f3	ENSMUSG00000016477	0.996155
4930452B06Rik	ENSMUSG00000021747	0.996122
Cdk13	ENSMUSG00000041297	0.995938
Tlcd4	ENSMUSG00000028132	0.995778
Gigyf1	ENSMUSG00000029714	0.995764
Frmd4a	ENSMUSG00000026657	0.995452
Dstyk	ENSMUSG00000042046	0.995225
Srcap	ENSMUSG00000053877	0.995015
Hcn1	ENSMUSG00000021730	0.994961
Irs2	ENSMUSG00000038894	0.994726
Clasp2	ENSMUSG00000033392	0.994721
Ttbk2	ENSMUSG00000090100	0.994641
Peg3	ENSMUSG00000002265	0.994538
Cbl	ENSMUSG00000034342	0.994241
Pcdh9	ENSMUSG00000055421	0.994064
Ptch1	ENSMUSG00000021466	0.993749
Myrip	ENSMUSG00000041794	0.993508
Brd3	ENSMUSG00000026918	0.993162
Mib1	ENSMUSG00000024294	0.993113
Trhde	ENSMUSG00000050663	0.993054
Ulk2	ENSMUSG00000004798	0.993036
Tshz3	ENSMUSG00000021217	0.992784
D10Wsu102e	ENSMUSG00000020255	0.992563
Pgrmc2	ENSMUSG00000049940	0.992489
Ankrd44	ENSMUSG00000052331	0.992253
Mybl1	ENSMUSG00000025912	0.991312
Ptprg	ENSMUSG00000021745	0.991134
Greb1l	ENSMUSG00000042942	0.991056
Sox5	ENSMUSG00000041540	0.990611
Tcf4	ENSMUSG00000053477	0.990024
Foxa1	ENSMUSG00000035451	0.989649
Phlpp2	ENSMUSG00000031732	0.988838
Hs6st2	ENSMUSG00000062184	0.988733
Chd2	ENSMUSG00000078671	0.988489
Atp6v1a	ENSMUSG00000052459	0.988122
Ikzf2	ENSMUSG00000025997	0.987518
Sobp	ENSMUSG00000038248	0.98724
Dock4	ENSMUSG00000035954	0.986505
Kpna3	ENSMUSG00000021929	0.986501
Elavl2	ENSMUSG00000008489	0.986401
Kbtbd4	ENSMUSG00000005505	0.986147
Dusp3	ENSMUSG00000003518	0.98578
Fam168b	ENSMUSG00000037503	0.985155
Vmn1r72	ENSMUSG00000095430	0.985001
Epha7	ENSMUSG00000028289	0.984103
Tiam1	ENSMUSG00000002489	0.983242
Mdm1	ENSMUSG00000020212	0.98274
Tgfb2	ENSMUSG00000039239	0.982737
Gucy1a1	ENSMUSG00000033910	0.982552
P2ry1	ENSMUSG00000027765	0.981941
Rnft1	ENSMUSG00000020521	0.981562
Atxn1	ENSMUSG00000046876	0.980506
Mbtd1	ENSMUSG00000059474	0.980494
Pakap	ENSMUSG00000089945	0.97974
Fnip2	ENSMUSG00000061175	0.979287
Septin11	ENSMUSG00000058013	0.978913
Gm21762	ENSMUSG00000094027	0.978542
Lpp	ENSMUSG00000033306	0.97846
Ccne2	ENSMUSG00000028212	0.978224
Slc5a3	ENSMUSG00000089774	0.977919
Lhx1	ENSMUSG00000018698	0.97784
Arpp21	ENSMUSG00000032503	0.977613
Msantd4	ENSMUSG00000041124	0.977491
Iqschfp	ENSMUSG00000102422	0.976981
Plxna4	ENSMUSG00000029765	0.976816
Htr2c	ENSMUSG00000041380	0.976735
Kcna2	ENSMUSG00000040724	0.97642
Rapgef5	ENSMUSG00000041992	0.97616
Stag1	ENSMUSG00000037286	0.976149
Zeb1	ENSMUSG00000024238	0.976033
Hmg20a	ENSMUSG00000032329	0.97516
Rab1a	ENSMUSG00000020149	0.975135
Ywhag	ENSMUSG00000051391	0.974956
Tmed9	ENSMUSG00000058569	0.974792
Mbnl3	ENSMUSG00000036109	0.974516
Dcun1d3	ENSMUSG00000048787	0.9739
Tcerg1	ENSMUSG00000024498	0.973103
Plag1	ENSMUSG00000003282	0.97268
Arpc5	ENSMUSG00000008475	0.972162
Samd8	ENSMUSG00000021770	0.972097
Cyth3	ENSMUSG00000018001	0.971877
Rybp	ENSMUSG00000072872	0.970966
Crebrf	ENSMUSG00000048249	0.970219
Nhs	ENSMUSG00000059493	0.969992
Pitx2	ENSMUSG00000028023	0.96999
Tnks2	ENSMUSG00000024811	0.969849
Map3k19	ENSMUSG00000051590	0.969288
Epha2	ENSMUSG00000006445	0.968969
Abl2	ENSMUSG00000026596	0.968186
Dym	ENSMUSG00000035765	0.967926
Otud4	ENSMUSG00000036990	0.967906
Hnrnpr	ENSMUSG00000066037	0.967667
Npas3	ENSMUSG00000021010	0.966122
Gpm6b	ENSMUSG00000031342	0.964629
Tcf12	ENSMUSG00000032228	0.964368
Chd7	ENSMUSG00000041235	0.964203
Stx2	ENSMUSG00000029428	0.963599
Pi15	ENSMUSG00000067780	0.962863
Epha5	ENSMUSG00000029245	0.962564
Cep85l	ENSMUSG00000038594	0.961796
Prkacb	ENSMUSG00000005034	0.961524
Klf7	ENSMUSG00000025959	0.961446
Sp3	ENSMUSG00000027109	0.960723
Son	ENSMUSG00000022961	0.960027
Prune2	ENSMUSG00000039126	0.959748
Utp14b	ENSMUSG00000079470	0.959477
Hoxc13	ENSMUSG00000001655	0.959375
Slc25a36	ENSMUSG00000032449	0.959371
Nsd2	ENSMUSG00000057406	0.959184
Olfr820	ENSMUSG00000048745	0.958985
Zfp189	ENSMUSG00000039634	0.958685
Trp53inp1	ENSMUSG00000028211	0.957959
Siglecf	ENSMUSG00000039013	0.95793
Urgcp	ENSMUSG00000049680	0.957364
Tdo2	ENSMUSG00000028011	0.956484
Nlrp4a	ENSMUSG00000040601	0.956198
Fam189a1	ENSMUSG00000030518	0.95599
Gmps	ENSMUSG00000027823	0.955307
Arhgap23	ENSMUSG00000049807	0.955126
Zfp281	ENSMUSG00000041483	0.954764
Stat5a	ENSMUSG00000004043	0.953057
Pcf11	ENSMUSG00000041328	0.953048
Hivep3	ENSMUSG00000028634	0.95282
Zbtb20	ENSMUSG00000022708	0.952799
Fgfr1op	ENSMUSG00000069135	0.952427
Carf	ENSMUSG00000026017	0.9516
Tnrc6b	ENSMUSG00000047888	0.951307
Atp2a2	ENSMUSG00000029467	0.951206
Rnmt	ENSMUSG00000009535	0.951119
Plp1	ENSMUSG00000031425	0.950808
Tfrc	ENSMUSG00000022797	0.950025
Pdgfra	ENSMUSG00000029231	0.949937
Ubr3	ENSMUSG00000044308	0.949041
Yaf2	ENSMUSG00000022634	0.948875
Adsl	ENSMUSG00000022407	0.948074
Cphx2	ENSMUSG00000098463	0.948044
Cphx3	ENSMUSG00000094817	0.947771
Map3k2	ENSMUSG00000024383	0.947303
Khdrbs3	ENSMUSG00000022332	0.94676
Pdcd10	ENSMUSG00000027835	0.946492
Ctbp2	ENSMUSG00000030970	0.946231
Kpna4	ENSMUSG00000027782	0.946112
Ncoa2	ENSMUSG00000005886	0.945849
Cntn1	ENSMUSG00000055022	0.945649
Ythdf2	ENSMUSG00000040025	0.945644
Ppm1e	ENSMUSG00000046442	0.945467
Crlf3	ENSMUSG00000017561	0.945217
Cyp26b1	ENSMUSG00000063415	0.944786
Rnf227	ENSMUSG00000043419	0.944558
Pakap	ENSMUSG00000038729	0.944096
Ssr1	ENSMUSG00000021427	0.943636
Adrb1	ENSMUSG00000035283	0.943548
B230219D22Rik	ENSMUSG00000045767	0.943226
Fat3	ENSMUSG00000074505	0.943226
Olfr1115	ENSMUSG00000070856	0.94275
Acvr2a	ENSMUSG00000052155	0.942528
Mars2	ENSMUSG00000046994	0.942483
Mme	ENSMUSG00000027820	0.94224
Rheb	ENSMUSG00000028945	0.942015
Gng5	ENSMUSG00000068523	0.94145
Fam49b	ENSMUSG00000022378	0.941188
Ice2	ENSMUSG00000032235	0.940049
Tmem170b	ENSMUSG00000087370	0.940005
Osbpl6	ENSMUSG00000042359	0.939287
Spag16	ENSMUSG00000053153	0.938769
Pcdh10	ENSMUSG00000049100	0.938076
Abhd18	ENSMUSG00000037818	0.937999
Bicd2	ENSMUSG00000037933	0.937954
Thrb	ENSMUSG00000021779	0.937533
Efna1	ENSMUSG00000027954	0.936309
D10Wsu102e	ENSMUSG00000020255	0.935941
Suz12	ENSMUSG00000017548	0.935453
Fam8a1	ENSMUSG00000069237	0.934986
Papolg	ENSMUSG00000020273	0.934592
Rtn4rl1	ENSMUSG00000045287	0.933398
Hnrnpab	ENSMUSG00000020358	0.932344
Exoc3	ENSMUSG00000034152	0.9311
Vmn2r109	ENSMUSG00000090572	0.930702
Cd247	ENSMUSG00000005763	0.930528
Nr3c1	ENSMUSG00000024431	0.930262
Paqr9	ENSMUSG00000064225	0.930121
9330159F19Rik	ENSMUSG00000004360	0.929699
Dcps	ENSMUSG00000032040	0.929415
Mal2	ENSMUSG00000024479	0.929191
Papola	ENSMUSG00000021111	0.929079
9430038I01Rik	ENSMUSG00000040139	0.928831
Ypel5	ENSMUSG00000039770	0.928158
Slc26a7	ENSMUSG00000040569	0.928069
Olfr320	ENSMUSG00000107711	0.927864
B4gat1	ENSMUSG00000047379	0.927517
Syncrip	ENSMUSG00000032423	0.927274
Gm50388	ENSMUSG00000117789	0.927002
Vmn2r8	ENSMUSG00000090961	0.926764
Hecw1	ENSMUSG00000021301	0.926651
Stx17	ENSMUSG00000061455	0.925451
Vmn2r12	ENSMUSG00000090688	0.924028
Lmbrd1	ENSMUSG00000073725	0.923472
Dixdc1	ENSMUSG00000032064	0.92278
Zfp607b	ENSMUSG00000057093	0.922676
Ppp4r2	ENSMUSG00000052144	0.922382
Mbtd1	ENSMUSG00000059474	0.922353
Sipa1l2	ENSMUSG00000001995	0.92116
Serbp1	ENSMUSG00000036371	0.920448
Carm1	ENSMUSG00000032185	0.920399
Nxph2	ENSMUSG00000069132	0.920288
Scai	ENSMUSG00000035236	0.920215
Poli	ENSMUSG00000038425	0.920058
Pcdh8	ENSMUSG00000036422	0.91966
C3ar1	ENSMUSG00000040552	0.919619
Fam126a	ENSMUSG00000028995	0.919566
Olfr1245	ENSMUSG00000111456	0.918942
H2az1	ENSMUSG00000037894	0.918105
Rsad2	ENSMUSG00000020641	0.918023
Cd47	ENSMUSG00000055447	0.917623
Rdx	ENSMUSG00000032050	0.91762
Olfr364-ps1	ENSMUSG00000078198	0.917495
Zyg11b	ENSMUSG00000034636	0.916436
Ranbp6	ENSMUSG00000074909	0.916316
Thbd	ENSMUSG00000074743	0.916228
Olfr551	ENSMUSG00000073974	0.91492
Cntnap3	ENSMUSG00000033063	0.914458
Mstn	ENSMUSG00000026100	0.914393
Hoxa11	ENSMUSG00000038210	0.914076
Rab38	ENSMUSG00000030559	0.914062
D1Ertd622e	ENSMUSG00000044768	0.914039
Srsf6	ENSMUSG00000016921	0.913377
Pak3	ENSMUSG00000031284	0.913139
Pym1	ENSMUSG00000064030	0.912348
Dnajc18	ENSMUSG00000024350	0.912299
Lonrf2	ENSMUSG00000048814	0.912235
Tmem255a	ENSMUSG00000036502	0.911808
Rc3h2	ENSMUSG00000075376	0.911196
Astn1	ENSMUSG00000026587	0.910907
Mphosph9	ENSMUSG00000038126	0.910822
Crlf3	ENSMUSG00000017561	0.910771
Bicra	ENSMUSG00000070808	0.910527
Prdm6	ENSMUSG00000069378	0.910421
Foxa2	ENSMUSG00000037025	0.910362
Zfp629	ENSMUSG00000045639	0.910335
Fkbp5	ENSMUSG00000024222	0.910331
Nr4a1	ENSMUSG00000023034	0.910225
Dact3	ENSMUSG00000078794	0.90979
Ppt2	ENSMUSG00000015474	0.909088
Reck	ENSMUSG00000028476	0.908681
Atrnl1	ENSMUSG00000054843	0.908492
Sgk1	ENSMUSG00000019970	0.908183
Trmt9b	ENSMUSG00000039620	0.907574
Rnf34	ENSMUSG00000029474	0.907471
Fam118a	ENSMUSG00000022434	0.907331
Bhlhe40	ENSMUSG00000030103	0.907238
Ash1l	ENSMUSG00000028053	0.907074
Gpr141b	ENSMUSG00000047462	0.90697
Tfap2b	ENSMUSG00000025927	0.906475
Nrip1	ENSMUSG00000048490	0.905865
Ctag2	ENSMUSG00000031181	0.905859
Snx27	ENSMUSG00000028136	0.905842
Rnf11	ENSMUSG00000028557	0.905298
Kcng3	ENSMUSG00000045053	0.905134
Zfand5	ENSMUSG00000024750	0.904928
Nfia	ENSMUSG00000028565	0.904462
Map1lc3b	ENSMUSG00000031812	0.904394
Npas3	ENSMUSG00000021010	0.904269
Fam177a2	ENSMUSG00000094103	0.904088
Fam177a	ENSMUSG00000095595	0.904084
Synm	ENSMUSG00000030554	0.904056
Tnks2	ENSMUSG00000024811	0.903711
Cdk6	ENSMUSG00000040274	0.903356
Gm4894	ENSMUSG00000054156	0.90318
Foxj3	ENSMUSG00000032998	0.903119
Zscan26	ENSMUSG00000022228	0.902379
Dock10	ENSMUSG00000038608	0.902345
Stat5b	ENSMUSG00000020919	0.900364
Ccp110	ENSMUSG00000033904	0.900081
Rbm7	ENSMUSG00000042396	0.900007
Olfr979	ENSMUSG00000059473	0.899921
Arhgap24	ENSMUSG00000057315	0.899653
Sox11	ENSMUSG00000063632	0.89909
Nxph2	ENSMUSG00000069132	0.898582
Ak2	ENSMUSG00000028792	0.898199
Ifrd1	ENSMUSG00000001627	0.898035
Gbp9	ENSMUSG00000029298	0.896753
Prdm10	ENSMUSG00000042496	0.896709
Mmp13	ENSMUSG00000050578	0.896062
Mttp	ENSMUSG00000028158	0.895849
Sirt1	ENSMUSG00000020063	0.895789
Tram2	ENSMUSG00000041779	0.895475
Dcx	ENSMUSG00000031285	0.895103
Brms1l	ENSMUSG00000012076	0.894926
Gm5724	ENSMUSG00000084927	0.894144
Ubfd1	ENSMUSG00000030870	0.894097
Bzw1	ENSMUSG00000051223	0.893953
Ado	ENSMUSG00000057134	0.893888
Slc5a3	ENSMUSG00000089774	0.893868
Mapk8	ENSMUSG00000021936	0.89352
Setdb2	ENSMUSG00000071350	0.893365
Zfp950	ENSMUSG00000074733	0.893364
Serpinb2	ENSMUSG00000062345	0.893227
Sult1e1	ENSMUSG00000029272	0.893185
Nsg2	ENSMUSG00000020297	0.892779
Itpripl2	ENSMUSG00000095115	0.892472
Nampt	ENSMUSG00000020572	0.892087
Mfsd11	ENSMUSG00000020818	0.891319
Ube3a	ENSMUSG00000025326	0.891205
Fbxl2	ENSMUSG00000032507	0.8905
Adipor2	ENSMUSG00000030168	0.890346
Zfp280d	ENSMUSG00000038535	0.89018
Etl4	ENSMUSG00000036617	0.888459
Rxfp1	ENSMUSG00000034009	0.888184
Rab30	ENSMUSG00000030643	0.887675
Col25a1	ENSMUSG00000058897	0.887077
Mtf2	ENSMUSG00000029267	0.886758
Slc9a3	ENSMUSG00000036123	0.886744
Ralgps1	ENSMUSG00000038831	0.886637
Slc30a7	ENSMUSG00000054414	0.886522
Ebpl	ENSMUSG00000021928	0.886498
Htr2a	ENSMUSG00000034997	0.88617
Tnfaip8l3	ENSMUSG00000074345	0.886133
Ipcef1	ENSMUSG00000064065	0.886071
Lin28b	ENSMUSG00000063804	0.885801
Dio2	ENSMUSG00000007682	0.885687
Lrrtm2	ENSMUSG00000071862	0.885036
Phyhipl	ENSMUSG00000037747	0.884847
Supt6	ENSMUSG00000002052	0.884623
Pias2	ENSMUSG00000025423	0.883878
Pip5k1a	ENSMUSG00000028126	0.883197
Zeb2	ENSMUSG00000026872	0.882825
Casc4	ENSMUSG00000060227	0.882582
Olfr322	ENSMUSG00000063549	0.882249
Decr2	ENSMUSG00000036775	0.881554
Mbd5	ENSMUSG00000036792	0.880763
Rbm33	ENSMUSG00000048271	0.880494
Usp42	ENSMUSG00000051306	0.880199
Cdk5r1	ENSMUSG00000048895	0.879792
Tet2	ENSMUSG00000040943	0.879703
Csnk1g3	ENSMUSG00000073563	0.878816
U2surp	ENSMUSG00000032407	0.878441
Foxp1	ENSMUSG00000030067	0.878063
Prkch	ENSMUSG00000021108	0.877752
Adck2	ENSMUSG00000046947	0.877063
Atp8a2	ENSMUSG00000021983	0.876965
Gja1	ENSMUSG00000050953	0.876951
Tmem237	ENSMUSG00000038079	0.876865
Has2	ENSMUSG00000022367	0.876818
Plxnc1	ENSMUSG00000074785	0.876795
H2az2	ENSMUSG00000041126	0.87555
Nxf1	ENSMUSG00000010097	0.87543
Pcdhb14	ENSMUSG00000044043	0.875173
Papolg	ENSMUSG00000020273	0.874728
Pds5b	ENSMUSG00000034021	0.874311
Rhobtb1	ENSMUSG00000019944	0.874261
Tmsb4x	ENSMUSG00000049775	0.874248
Xkr7	ENSMUSG00000042631	0.874103
Gcnt2	ENSMUSG00000021360	0.873605
Bclaf1	ENSMUSG00000037608	0.873531
Pten	ENSMUSG00000013663	0.87298
Zfp462	ENSMUSG00000060206	0.872904
Ct55	ENSMUSG00000055555	0.872793
Gpr6	ENSMUSG00000046922	0.872287
Ptgr1	ENSMUSG00000028378	0.872185
G2e3	ENSMUSG00000035293	0.872083
Mtmr6	ENSMUSG00000021987	0.871981
Bloc1s4	ENSMUSG00000060708	0.871524
Akap6	ENSMUSG00000061603	0.871399
Khdrbs1	ENSMUSG00000028790	0.870939
Mbtps2	ENSMUSG00000046873	0.870674
Mest	ENSMUSG00000051855	0.869859
Rcor3	ENSMUSG00000037395	0.86972
Kctd20	ENSMUSG00000005936	0.869385
Ube4b	ENSMUSG00000028960	0.868877
Tigar	ENSMUSG00000038028	0.868866
Olfr889	ENSMUSG00000096356	0.868834
Nrp2	ENSMUSG00000025969	0.868547
Wdr37	ENSMUSG00000021147	0.868294
Gm45062	ENSMUSG00000107705	0.867609
Lysmd3	ENSMUSG00000035840	0.867046
Magi2	ENSMUSG00000040003	0.866445
Ccr5	ENSMUSG00000079227	0.866353
Pcdhb18	ENSMUSG00000048347	0.865617
Rbbp6	ENSMUSG00000030779	0.864148
Stk17b	ENSMUSG00000026094	0.863991
Mcc	ENSMUSG00000071856	0.863881
Tfap2c	ENSMUSG00000028640	0.863868
Map3k7	ENSMUSG00000028284	0.86345
Flvcr1	ENSMUSG00000066595	0.863411
Arfgef2	ENSMUSG00000074582	0.863381
Lrp1b	ENSMUSG00000049252	0.862961
Adgra1	ENSMUSG00000025475	0.862818
Perp	ENSMUSG00000019851	0.862799
G3bp2	ENSMUSG00000029405	0.862676
Gria2	ENSMUSG00000033981	0.862623
Dnajc28	ENSMUSG00000039763	0.862594
Khdc1b	ENSMUSG00000085079	0.861739
Bcor	ENSMUSG00000040363	0.861042
Shisa6	ENSMUSG00000053930	0.860878
Ctnnb1	ENSMUSG00000006932	0.86055
Elk3	ENSMUSG00000008398	0.860443
Igf2	ENSMUSG00000048583	0.86029
Gabrb1	ENSMUSG00000029212	0.860189
Ttr	ENSMUSG00000061808	0.860177
Mier3	ENSMUSG00000032727	0.859821
Rab22a	ENSMUSG00000027519	0.859818
Qk	ENSMUSG00000062078	0.859301
Spats2	ENSMUSG00000051934	0.859202
Src	ENSMUSG00000027646	0.858849
U2af1	ENSMUSG00000061613	0.858411
Clcn5	ENSMUSG00000004317	0.858363
Cdh12	ENSMUSG00000040452	0.857878
Sugt1	ENSMUSG00000022024	0.856806
Zbtb37	ENSMUSG00000043467	0.856692
Hus1	ENSMUSG00000020413	0.85669
Cdc73	ENSMUSG00000026361	0.856625
Riok2	ENSMUSG00000116564	0.856303
Etnk1	ENSMUSG00000030275	0.856008
Tial1	ENSMUSG00000030846	0.855671
Cfap97	ENSMUSG00000031631	0.855252
Cacna2d1	ENSMUSG00000040118	0.8541
Pkd2	ENSMUSG00000034462	0.852754
Lgr5	ENSMUSG00000020140	0.85251
Adpgk	ENSMUSG00000025236	0.852395
Dzip3	ENSMUSG00000064061	0.852276
Prkce	ENSMUSG00000045038	0.852069
Irf2bpl	ENSMUSG00000034168	0.851858
Angptl2	ENSMUSG00000004105	0.851854
Bend4	ENSMUSG00000092060	0.851618
A1bg	ENSMUSG00000022347	0.851437
Mcoln3	ENSMUSG00000036853	0.8511
Zxdb	ENSMUSG00000073062	0.850638
S100pbp	ENSMUSG00000040928	0.849828
Fzd3	ENSMUSG00000007989	0.849803
Pdzd8	ENSMUSG00000074746	0.849596
Olr1	ENSMUSG00000030162	0.849564
Pou4f2	ENSMUSG00000031688	0.849413
Clock	ENSMUSG00000029238	0.849341
Ppp1r15b	ENSMUSG00000046062	0.848968
Tnrc6a	ENSMUSG00000052707	0.848839
Fam45a	ENSMUSG00000024993	0.848678
Commd1b	ENSMUSG00000098650	0.848437
Apbb2	ENSMUSG00000029207	0.848268
Dclre1b	ENSMUSG00000027845	0.847616
Mast4	ENSMUSG00000034751	0.847226
Atg16l2	ENSMUSG00000047767	0.847011
Map3k7	ENSMUSG00000028284	0.846907
Phactr2	ENSMUSG00000062866	0.846883
Cds2	ENSMUSG00000058793	0.846786
Slc16a14	ENSMUSG00000026220	0.846464
Kcnc2	ENSMUSG00000035681	0.846257
Trappc8	ENSMUSG00000033382	0.846143
Vmn2r13	ENSMUSG00000091635	0.845823
Foxj1	ENSMUSG00000034227	0.84572
A430033K04Rik	ENSMUSG00000056014	0.845567
Ap4m1	ENSMUSG00000019518	0.844964
Rhpn2	ENSMUSG00000030494	0.844876
Klf9	ENSMUSG00000033863	0.844687
Fbrs	ENSMUSG00000042423	0.844585
Runx1t1	ENSMUSG00000006586	0.844543
Gan	ENSMUSG00000052557	0.844366
Fus	ENSMUSG00000030795	0.843687
Olfr654	ENSMUSG00000073925	0.843603
Rpl15	ENSMUSG00000012405	0.843423
Naa50	ENSMUSG00000022698	0.843307
Ttll7	ENSMUSG00000036745	0.842838
Maml1	ENSMUSG00000050567	0.842705
Kank2	ENSMUSG00000032194	0.84265
Sox17	ENSMUSG00000025902	0.842485
Olfr1382	ENSMUSG00000063827	0.840738
Cnpy1	ENSMUSG00000044681	0.840718
Myadm	ENSMUSG00000068566	0.840549
2210010C04Rik	ENSMUSG00000029882	0.840357
Nlrc3	ENSMUSG00000049871	0.840135
Naa16	ENSMUSG00000022020	0.839682
Sec61g	ENSMUSG00000078974	0.839556
Zfp955b	ENSMUSG00000096910	0.83943
Mmp16	ENSMUSG00000028226	0.839422
Nrxn1	ENSMUSG00000024109	0.839236
Txlnb	ENSMUSG00000039891	0.839014
Tsg101	ENSMUSG00000014402	0.838799
Rsbn1	ENSMUSG00000044098	0.838678
Zbtb11	ENSMUSG00000022601	0.838341
Tnik	ENSMUSG00000027692	0.83834
Tanc2	ENSMUSG00000053580	0.838283
Rapgef2	ENSMUSG00000062232	0.837892
Usp14	ENSMUSG00000047879	0.837878
Negr1	ENSMUSG00000040037	0.837831
Klhdc10	ENSMUSG00000029775	0.837495
Olfr346	ENSMUSG00000094764	0.8373
Slc30a4	ENSMUSG00000005802	0.83721
Styx	ENSMUSG00000053205	0.837152
Nubpl	ENSMUSG00000035142	0.837139
Hecw2	ENSMUSG00000042807	0.836944
Msr1	ENSMUSG00000025044	0.836791
Itga2	ENSMUSG00000015533	0.836701
Oas1e	ENSMUSG00000066867	0.836561
Eaf1	ENSMUSG00000021890	0.835802
Cbx1	ENSMUSG00000018666	0.835596
Prtg	ENSMUSG00000036030	0.835413
Eml4	ENSMUSG00000032624	0.835301
Memo1	ENSMUSG00000058704	0.835287
Chd9	ENSMUSG00000056608	0.834977
Tbx4	ENSMUSG00000000094	0.834752
Cdk8	ENSMUSG00000029635	0.834595
Gm3435	ENSMUSG00000116895	0.834547
Cox8c	ENSMUSG00000043319	0.834534
Isg20l2	ENSMUSG00000048039	0.834386
Phip	ENSMUSG00000032253	0.834027
Foxn3	ENSMUSG00000033713	0.833918
Ascc3	ENSMUSG00000038774	0.833594
Tmem132b	ENSMUSG00000070498	0.833594
Gpc2	ENSMUSG00000029510	0.833368
Lin28b	ENSMUSG00000063804	0.8333
Nt5c2	ENSMUSG00000025041	0.833267
E130308A19Rik	ENSMUSG00000045071	0.832893
Nova1	ENSMUSG00000021047	0.832742
Adck1	ENSMUSG00000021044	0.832381
Alx4	ENSMUSG00000040310	0.832189
Asxl2	ENSMUSG00000037486	0.831995
Fhdc1	ENSMUSG00000041842	0.83188
Armc10	ENSMUSG00000038525	0.831475
Lrrc58	ENSMUSG00000034158	0.831249
Kcns3	ENSMUSG00000043673	0.831125
Lgalsl	ENSMUSG00000042363	0.830972
Pappa	ENSMUSG00000028370	0.830961
Hipk3	ENSMUSG00000027177	0.830722
Ces2a	ENSMUSG00000055730	0.830633
Mysm1	ENSMUSG00000062627	0.830366
Foxp2	ENSMUSG00000029563	0.830232
Lbr	ENSMUSG00000004880	0.830186
Zfp618	ENSMUSG00000028358	0.830185
Taf12	ENSMUSG00000028899	0.830142
Syt4	ENSMUSG00000024261	0.830084
Egr2	ENSMUSG00000037868	0.830071
Cacna1c	ENSMUSG00000051331	0.829895
Aebp2	ENSMUSG00000030232	0.829824
Btbd7	ENSMUSG00000041702	0.829543
Armc1	ENSMUSG00000027599	0.829445
Atad2b	ENSMUSG00000052812	0.829428
Lmtk2	ENSMUSG00000038970	0.82921
Mars2	ENSMUSG00000046994	0.829152
Magt1	ENSMUSG00000031232	0.828904
Osbpl11	ENSMUSG00000022807	0.828415
Als2	ENSMUSG00000026024	0.827971
Arhgap5	ENSMUSG00000035133	0.82782
Ppp2ca	ENSMUSG00000020349	0.827288
Gm5798	ENSMUSG00000094925	0.827176
Syncrip	ENSMUSG00000032423	0.827174
Klf6	ENSMUSG00000000078	0.827048
Chl1	ENSMUSG00000030077	0.826984
Spry4	ENSMUSG00000024427	0.825819
Pou4f1	ENSMUSG00000048349	0.825413
Gphn	ENSMUSG00000047454	0.824964
Fbxl20	ENSMUSG00000020883	0.824425
Gulp1	ENSMUSG00000056870	0.824279
Rfx5	ENSMUSG00000005774	0.823397
Rpgr	ENSMUSG00000031174	0.823019
Pcnx4	ENSMUSG00000034501	0.822865
Adh7	ENSMUSG00000055301	0.822795
Morc3	ENSMUSG00000039456	0.822425
Brox	ENSMUSG00000046836	0.822396
Vmn2r10	ENSMUSG00000067010	0.822368
Olfr218	ENSMUSG00000046643	0.821942
Gm8011	ENSMUSG00000094954	0.821706
Unc5c	ENSMUSG00000059921	0.821496
Slc17a6	ENSMUSG00000030500	0.821473
Purg	ENSMUSG00000049184	0.821445
Khdc1a	ENSMUSG00000067750	0.821367
Olfr1221	ENSMUSG00000075102	0.821226
Ppm1a	ENSMUSG00000021096	0.821178
Kmt2e	ENSMUSG00000029004	0.820784
Atat1	ENSMUSG00000024426	0.820679
Med14	ENSMUSG00000064127	0.820667
Rcor1	ENSMUSG00000037896	0.820613
Kif18b	ENSMUSG00000051378	0.820425
Mmaa	ENSMUSG00000037022	0.820299
Ppp2r2a	ENSMUSG00000022052	0.820099
Champ1	ENSMUSG00000047710	0.819932
Bicral	ENSMUSG00000036568	0.819531
Slc39a14	ENSMUSG00000022094	0.819396
Ttc25	ENSMUSG00000006784	0.819034
Neurod4	ENSMUSG00000048015	0.819004
Spon1	ENSMUSG00000038156	0.818807
Fgf13	ENSMUSG00000031137	0.818574
Cxcl12	ENSMUSG00000061353	0.818469
Styx	ENSMUSG00000053205	0.818052
Slc16a7	ENSMUSG00000020102	0.817728
Abcb9	ENSMUSG00000029408	0.817711
Prkaa2	ENSMUSG00000028518	0.817549
Dcaf12l1	ENSMUSG00000045284	0.817302
Chm	ENSMUSG00000025531	0.817092
Cdc42	ENSMUSG00000006699	0.816942
Rnf180	ENSMUSG00000021720	0.816776
Gabrq	ENSMUSG00000031344	0.816756
Olfr1099	ENSMUSG00000075168	0.816739
Fam32a	ENSMUSG00000003039	0.816481
Nphp3	ENSMUSG00000032558	0.816157
Ifit1bl2	ENSMUSG00000067297	0.815894
Jkamp	ENSMUSG00000005078	0.815884
Zfp964	ENSMUSG00000091764	0.81524
Ldlrad4	ENSMUSG00000024544	0.81491
Utp25	ENSMUSG00000016181	0.8146
Dtl	ENSMUSG00000037474	0.814493
Lmbr1	ENSMUSG00000010721	0.81405
Zfp280c	ENSMUSG00000036916	0.813967
Exo5	ENSMUSG00000028629	0.813705
Mpzl3	ENSMUSG00000070305	0.813619
Tmem229a	ENSMUSG00000048022	0.813544
Gm4791	ENSMUSG00000094893	0.813473
Gna13	ENSMUSG00000020611	0.813339
Ppfibp1	ENSMUSG00000016487	0.813336
Jmjd1c	ENSMUSG00000037876	0.813243
Htr5a	ENSMUSG00000039106	0.81306
Dpy19l4	ENSMUSG00000045205	0.812641
Ing3	ENSMUSG00000029670	0.812189
Zdbf2	ENSMUSG00000027520	0.811995
Cacul1	ENSMUSG00000033417	0.811738
Epc1	ENSMUSG00000024240	0.811332
Plpp3	ENSMUSG00000028517	0.811237
Abitram	ENSMUSG00000038827	0.811139
Ttc39b	ENSMUSG00000038172	0.811007
Suco	ENSMUSG00000040297	0.81095
Hspbap1	ENSMUSG00000022849	0.810512
Abcg2	ENSMUSG00000029802	0.810458
Gnb1	ENSMUSG00000029064	0.810324
Matr3	ENSMUSG00000037236	0.810221
Wnk3	ENSMUSG00000041245	0.81007
Map3k3	ENSMUSG00000020700	0.809915
Gli3	ENSMUSG00000021318	0.809887
Zfp521	ENSMUSG00000024420	0.809358
Bivm	ENSMUSG00000041684	0.809323
Arfgef3	ENSMUSG00000019852	0.809233
Pou4f2	ENSMUSG00000031688	0.809222
Erich3	ENSMUSG00000078161	0.809099
Nek10	ENSMUSG00000042567	0.80875
Zdhhc17	ENSMUSG00000035798	0.808542
Dek	ENSMUSG00000021377	0.808328
Usp29	ENSMUSG00000051527	0.807937
Pcdh19	ENSMUSG00000051323	0.807745
Gm9732	ENSMUSG00000115483	0.807651
Zfp644	ENSMUSG00000049606	0.807172
Kbtbd6	ENSMUSG00000075502	0.807124
Cryz	ENSMUSG00000028199	0.806954
Cab39l	ENSMUSG00000021981	0.806754
Ppp1r12a	ENSMUSG00000019907	0.806506
Zfp451	ENSMUSG00000042197	0.806116
Ankfy1	ENSMUSG00000020790	0.805983
Ercc6l2	ENSMUSG00000021470	0.805944
Usp19	ENSMUSG00000006676	0.805914
Tmtc1	ENSMUSG00000030306	0.805897
Arl5b	ENSMUSG00000017418	0.805816
Zfp608	ENSMUSG00000052713	0.805723
Setd6	ENSMUSG00000031671	0.804817
Zpbp	ENSMUSG00000020193	0.804373
Nfasc	ENSMUSG00000026442	0.804332
Lmnb1	ENSMUSG00000024590	0.804209
Ralgps2	ENSMUSG00000026594	0.804104
Matn3	ENSMUSG00000020583	0.803963
Dock4	ENSMUSG00000035954	0.803894
Atp1b1	ENSMUSG00000026576	0.803609
Dyrk2	ENSMUSG00000028630	0.803134
Grb2	ENSMUSG00000059923	0.803008
Vmn1r225	ENSMUSG00000043537	0.802856
Olfr877	ENSMUSG00000066749	0.802825
Srgap2	ENSMUSG00000026425	0.802561
Asxl1	ENSMUSG00000042548	0.802546
Sybu	ENSMUSG00000022340	0.802307
Dtwd2	ENSMUSG00000024505	0.802293
Entpd5	ENSMUSG00000021236	0.802277
Olig3	ENSMUSG00000045591	0.802247
1700049E17Rik2	ENSMUSG00000090440	0.802105
Tent4b	ENSMUSG00000036779	0.802087
Sfmbt2	ENSMUSG00000061186	0.801697
Arid5a	ENSMUSG00000037447	0.8003
Pou3f3	ENSMUSG00000045515	0.800086
Zfp850	ENSMUSG00000096916	0.799965
Gm8257	ENSMUSG00000079265	0.799959
1700049E17Rik1	ENSMUSG00000079271	0.799857
Slain2	ENSMUSG00000036087	0.799797
Gch1	ENSMUSG00000037580	0.799682
Dclre1c	ENSMUSG00000026648	0.799672
Hmgb1	ENSMUSG00000066551	0.799628
Camsap2	ENSMUSG00000041570	0.799063
Gm5930	ENSMUSG00000079267	0.798995
Cpeb3	ENSMUSG00000039652	0.79877
Mfsd14a	ENSMUSG00000089911	0.798708
Ppp3r1	ENSMUSG00000033953	0.797998
Gm3371	ENSMUSG00000090716	0.797898
Ranbp3	ENSMUSG00000002372	0.797824
Slc1a2	ENSMUSG00000005089	0.797617
Cacna1b	ENSMUSG00000004113	0.797531
AW549877	ENSMUSG00000041935	0.797472
Stox2	ENSMUSG00000038143	0.797224
Msl1	ENSMUSG00000052915	0.797177
Hs2st1	ENSMUSG00000040151	0.797047
Msantd2	ENSMUSG00000042138	0.796873
Mecp2	ENSMUSG00000031393	0.796762
Chml	ENSMUSG00000078185	0.796685
Fry	ENSMUSG00000056602	0.79666
Mxi1	ENSMUSG00000025025	0.796513
Snap91	ENSMUSG00000033419	0.796499
Mkrn3	ENSMUSG00000070527	0.796294
Dusp2	ENSMUSG00000027368	0.796283
Tomm70a	ENSMUSG00000022752	0.796102
Rc3h2	ENSMUSG00000075376	0.796093
Ebna1bp2	ENSMUSG00000028729	0.796031
Dapk1	ENSMUSG00000021559	0.795469
Flrt3	ENSMUSG00000051379	0.79533
Cep152	ENSMUSG00000068394	0.79512
Qser1	ENSMUSG00000074994	0.794381
Gm35339	ENSMUSG00000109179	0.794133
Zfp770	ENSMUSG00000040321	0.794051
Sgcd	ENSMUSG00000020354	0.793487
Olfr1294	ENSMUSG00000109547	0.793034
Pole4	ENSMUSG00000030042	0.792791
Epc2	ENSMUSG00000069495	0.792644
Cers6	ENSMUSG00000027035	0.792474
Cep120	ENSMUSG00000048799	0.792469
Tlr4	ENSMUSG00000039005	0.79237
Dnajb4	ENSMUSG00000028035	0.792286
1700066M21Rik	ENSMUSG00000038323	0.792253
Pdcd4	ENSMUSG00000024975	0.792012
Sema3d	ENSMUSG00000040254	0.79179
Atf3	ENSMUSG00000026628	0.791375
Odr4	ENSMUSG00000006010	0.791301
Phlpp1	ENSMUSG00000044340	0.790755
Jam3	ENSMUSG00000031990	0.790588
2310057M21Rik	ENSMUSG00000040177	0.790574
Dcp2	ENSMUSG00000024472	0.790298
D630045J12Rik	ENSMUSG00000063455	0.790279
Dpp10	ENSMUSG00000036815	0.790207
Sost	ENSMUSG00000001494	0.7902
Bend3	ENSMUSG00000038214	0.789498
Gdap1	ENSMUSG00000025777	0.788851
Sptbn1	ENSMUSG00000020315	0.788798
Cul3	ENSMUSG00000004364	0.788628
Lnpep	ENSMUSG00000023845	0.788108
Strn	ENSMUSG00000024077	0.788091
Csmd3	ENSMUSG00000022311	0.788001
Map9	ENSMUSG00000033900	0.787625
Dync1li2	ENSMUSG00000035770	0.787274
Dnmt3b	ENSMUSG00000027478	0.787025
Fam102b	ENSMUSG00000040339	0.786868
H4c9	ENSMUSG00000060639	0.786831
Tram1l1	ENSMUSG00000044528	0.786783
Lmln	ENSMUSG00000022802	0.786763
Ccdc6	ENSMUSG00000048701	0.786677
Oas1d	ENSMUSG00000032623	0.786617
St3gal5	ENSMUSG00000056091	0.78658
Asb1	ENSMUSG00000026311	0.786436
Mnat1	ENSMUSG00000021103	0.786364
Zfp780b	ENSMUSG00000063047	0.786288
Atpaf1	ENSMUSG00000028710	0.786169
Gm8267	ENSMUSG00000091923	0.786096
Dhrs9	ENSMUSG00000027068	0.785947
Ttn	ENSMUSG00000051747	0.785913
Cphx1	ENSMUSG00000095975	0.785827
Gli2	ENSMUSG00000048402	0.785778
3830406C13Rik	ENSMUSG00000033111	0.785731
Trabd2b	ENSMUSG00000070867	0.7856
Ap3s1	ENSMUSG00000024480	0.785599
Nampt	ENSMUSG00000020572	0.785484
8030462N17Rik	ENSMUSG00000047466	0.785453
Atg2b	ENSMUSG00000041341	0.785351
Nav2	ENSMUSG00000052512	0.785313
Cd226	ENSMUSG00000034028	0.785218
Erlin1	ENSMUSG00000025198	0.785158
Cdkl5	ENSMUSG00000031292	0.785144
Anp32e	ENSMUSG00000015749	0.784802
Sfmbt2	ENSMUSG00000061186	0.78479
1810030O07Rik	ENSMUSG00000044148	0.784784
9330182L06Rik	ENSMUSG00000056004	0.784681
Psd3	ENSMUSG00000030465	0.784477
Olfr767	ENSMUSG00000059762	0.78435
Zfp667	ENSMUSG00000054893	0.784197
Pex13	ENSMUSG00000020283	0.784124
Marchf9	ENSMUSG00000040502	0.783836
Sdf2	ENSMUSG00000002064	0.783654
Mat2a	ENSMUSG00000053907	0.783315
Mmp25	ENSMUSG00000023903	0.783087
Nlk	ENSMUSG00000017376	0.78301
Ipo11	ENSMUSG00000042590	0.782997
Nt5dc3	ENSMUSG00000054027	0.782289
Tbr1	ENSMUSG00000035033	0.781678
Canx	ENSMUSG00000020368	0.781655
Hook3	ENSMUSG00000037234	0.781365
Pax6	ENSMUSG00000027168	0.78133
Fgf9	ENSMUSG00000021974	0.781308
Magee2	ENSMUSG00000031224	0.781298
Nwd2	ENSMUSG00000090061	0.780337
Atrx	ENSMUSG00000031229	0.780256
Gm10033	ENSMUSG00000110444	0.780164
Bahd1	ENSMUSG00000040007	0.779913
Zmat1	ENSMUSG00000052676	0.77961
Socs7	ENSMUSG00000038485	0.779581
Prpf4b	ENSMUSG00000021413	0.779023
Fam91a1	ENSMUSG00000037119	0.778935
Rabep1	ENSMUSG00000020817	0.778524
Ptprz1	ENSMUSG00000068748	0.778493
Septin7	ENSMUSG00000001833	0.778365
Tsnax	ENSMUSG00000056820	0.778188
Shroom4	ENSMUSG00000068270	0.778141
Slc16a1	ENSMUSG00000032902	0.778012
Gmfb	ENSMUSG00000062014	0.777676
Ywhaz	ENSMUSG00000022285	0.777626
Pogk	ENSMUSG00000040596	0.777614
Six1	ENSMUSG00000051367	0.777429
Pank3	ENSMUSG00000018846	0.777359
Slk	ENSMUSG00000025060	0.777064
4930503L19Rik	ENSMUSG00000044906	0.776988
Luc7l3	ENSMUSG00000020863	0.776639
Txnip	ENSMUSG00000038393	0.77653
4930503L19Rik	ENSMUSG00000044906	0.77638
Olfr15	ENSMUSG00000059043	0.776323
Plcxd3	ENSMUSG00000049148	0.776299
Fam214a	ENSMUSG00000034858	0.775763
Atp6v0a2	ENSMUSG00000038023	0.774901
Ube3a	ENSMUSG00000025326	0.774729
Slc25a40	ENSMUSG00000054099	0.774685
Vmn1r56	ENSMUSG00000091874	0.774465
Rgs17	ENSMUSG00000019775	0.774446
Ccdc122	ENSMUSG00000034795	0.774434
Siah1a	ENSMUSG00000036840	0.774362
Lpar4	ENSMUSG00000049929	0.774193
Dyrk1a	ENSMUSG00000022897	0.774164
Nsd2	ENSMUSG00000057406	0.77367
B4galt6	ENSMUSG00000056124	0.773335
Rb1cc1	ENSMUSG00000025907	0.773165
Slc39a9	ENSMUSG00000048833	0.772929
Zfp738	ENSMUSG00000048280	0.772925
Insig2	ENSMUSG00000003721	0.772771
Dmxl1	ENSMUSG00000037416	0.772349
Ssr3	ENSMUSG00000027828	0.772334
Zfp367	ENSMUSG00000044934	0.772318
Phc3	ENSMUSG00000037652	0.772173
Grin3a	ENSMUSG00000039579	0.771888
Ccdc80	ENSMUSG00000022665	0.77176
Mtpn	ENSMUSG00000029840	0.771707
Prokr2	ENSMUSG00000050558	0.771631
Mblac2	ENSMUSG00000051098	0.77153
Olfr137	ENSMUSG00000054940	0.771207
Zc3h12b	ENSMUSG00000035045	0.771114
Hspa4l	ENSMUSG00000025757	0.770972
Ranbp17	ENSMUSG00000040594	0.770184
Capn7	ENSMUSG00000021893	0.76998
Trpc5os	ENSMUSG00000072934	0.769333
Scaper	ENSMUSG00000034007	0.769078
Gm14296	ENSMUSG00000074527	0.768769
Spopl	ENSMUSG00000026771	0.768622
Olfr1458	ENSMUSG00000062844	0.768278
Rora	ENSMUSG00000032238	0.767583
Tm4sf1	ENSMUSG00000027800	0.767583
Bcl2l2	ENSMUSG00000089682	0.767524
Ctcf	ENSMUSG00000005698	0.767352
Tcf4	ENSMUSG00000053477	0.767232
Vmn1r203	ENSMUSG00000069289	0.767131
Ercc6l2	ENSMUSG00000021470	0.766964
Mfsd4b1	ENSMUSG00000038522	0.7668
Snx9	ENSMUSG00000002365	0.766794
Stxbp5	ENSMUSG00000019790	0.766565
Olfr1201	ENSMUSG00000059023	0.766525
Tead1	ENSMUSG00000055320	0.766307
Mdga1	ENSMUSG00000043557	0.765909
Slf2	ENSMUSG00000036097	0.76589
Dgkb	ENSMUSG00000036095	0.765678
Klf6	ENSMUSG00000000078	0.765623
Slco6c1	ENSMUSG00000026331	0.765363
Ubxn2b	ENSMUSG00000028243	0.76507
Peak1	ENSMUSG00000074305	0.765026
Ythdc1	ENSMUSG00000035851	0.764922
Dlg3	ENSMUSG00000000881	0.764876
Zfp592	ENSMUSG00000005621	0.764689
Mpp4	ENSMUSG00000079550	0.764524
Olfr1250	ENSMUSG00000075078	0.764282
Bcl2l11	ENSMUSG00000027381	0.764102
Frk	ENSMUSG00000019779	0.76403
Nbdy	ENSMUSG00000086316	0.764013
Gabra4	ENSMUSG00000029211	0.763978
Hgf	ENSMUSG00000028864	0.76383
Pspc1	ENSMUSG00000021938	0.763652
Lcorl	ENSMUSG00000015882	0.763631
Ldb3	ENSMUSG00000021798	0.763388
Vps26b	ENSMUSG00000031988	0.7632
Sptan1	ENSMUSG00000057738	0.76311
Vmn2r2	ENSMUSG00000043897	0.763005
4921524J17Rik	ENSMUSG00000036934	0.762954
Rsf1	ENSMUSG00000035623	0.76292
Ero1l	ENSMUSG00000021831	0.762842
Fgfr2	ENSMUSG00000030849	0.76283
Osbpl8	ENSMUSG00000020189	0.762703
Pmp22	ENSMUSG00000018217	0.762488
Adgrb3	ENSMUSG00000033569	0.762293
Mtrex	ENSMUSG00000016018	0.762248
Rabgap1	ENSMUSG00000035437	0.761698
Pfkfb2	ENSMUSG00000026409	0.761304
Olfr398	ENSMUSG00000049041	0.761247
Rbpj	ENSMUSG00000039191	0.761225
Maco1	ENSMUSG00000028826	0.760998
Csrnp3	ENSMUSG00000044647	0.760727
Txnl1	ENSMUSG00000024583	0.76066
Ccdc112	ENSMUSG00000071855	0.760589
Bmp1	ENSMUSG00000022098	0.760405
Satb2	ENSMUSG00000038331	0.759955
Olfr620	ENSMUSG00000045132	0.75985
Olfr635	ENSMUSG00000094520	0.759843
C1qtnf3	ENSMUSG00000058914	0.759622
Smndc1	ENSMUSG00000025024	0.759595
Aebp2	ENSMUSG00000030232	0.759505
Pura	ENSMUSG00000043991	0.759243
Fn3k	ENSMUSG00000025175	0.758829
Slc23a4	ENSMUSG00000029847	0.758517
4430402I18Rik	ENSMUSG00000064202	0.758468
Olfr1490	ENSMUSG00000061387	0.758225
Rtl5	ENSMUSG00000049191	0.758206
Zmym5	ENSMUSG00000040123	0.758186
Aktip	ENSMUSG00000031667	0.757928
Hnrnpr	ENSMUSG00000066037	0.757588
Prkg1	ENSMUSG00000052920	0.757575
Necab1	ENSMUSG00000040536	0.757397
Cdon	ENSMUSG00000038119	0.757293
Wipf1	ENSMUSG00000075284	0.757041
Slc14a1	ENSMUSG00000059336	0.756987
Kcnb2	ENSMUSG00000092083	0.756255
Zfp871	ENSMUSG00000024298	0.756174
Ptpn4	ENSMUSG00000026384	0.755994
Dclre1c	ENSMUSG00000026648	0.75599
Trim24	ENSMUSG00000029833	0.755928
Vgll3	ENSMUSG00000091243	0.75591
Vmn1r215	ENSMUSG00000099917	0.755824
Ccdc103	ENSMUSG00000020930	0.75577
Olfr1116	ENSMUSG00000070855	0.755744
Qk	ENSMUSG00000062078	0.755422
Fam174a	ENSMUSG00000051185	0.755318
Nsdhl	ENSMUSG00000031349	0.755306
Vmn2r102	ENSMUSG00000095961	0.755282
Syt1	ENSMUSG00000035864	0.755222
Thap2	ENSMUSG00000020137	0.754854
Yy1	ENSMUSG00000021264	0.7548
Glrx2	ENSMUSG00000018196	0.754162
Rgs7	ENSMUSG00000026527	0.753933
Tgif2	ENSMUSG00000062175	0.753794
Maoa	ENSMUSG00000025037	0.75378
Wapl	ENSMUSG00000041408	0.753646
Ubxn2b	ENSMUSG00000028243	0.753603
Cdk17	ENSMUSG00000020015	0.753529
Zfp37	ENSMUSG00000028389	0.753527
Rragd	ENSMUSG00000028278	0.753516
Atl1	ENSMUSG00000021066	0.753228
Slc19a2	ENSMUSG00000040918	0.753044
Casd1	ENSMUSG00000015189	0.752959
Rmnd5a	ENSMUSG00000002222	0.752877
Vmn2r102	ENSMUSG00000095961	0.752742
Marchf7	ENSMUSG00000026977	0.752717
Chrnb3	ENSMUSG00000031492	0.752583
Fam133b	ENSMUSG00000058503	0.752543
Ipo5	ENSMUSG00000030662	0.75254
Map3k4	ENSMUSG00000014426	0.752533
Zbtb1	ENSMUSG00000033454	0.752463
Olfr1100	ENSMUSG00000070875	0.752441
Exoc5	ENSMUSG00000061244	0.752352
Brwd3	ENSMUSG00000063663	0.752227
D1Ertd622e	ENSMUSG00000044768	0.752004
Ppm1l	ENSMUSG00000027784	0.751952
Ppp6c	ENSMUSG00000026753	0.75155
Dlk2	ENSMUSG00000047428	0.751506
Mob1b	ENSMUSG00000006262	0.751485
Rerg	ENSMUSG00000030222	0.751205
Dpy19l1	ENSMUSG00000043067	0.750943
Tceanc	ENSMUSG00000051224	0.750937
Zfp668	ENSMUSG00000049728	0.750651
Il5	ENSMUSG00000036117	0.750464
Upk3b	ENSMUSG00000042985	0.750266
Klri2	ENSMUSG00000043932	0.750209
Rabgap1l	ENSMUSG00000026721	0.750093
Tbl1xr1	ENSMUSG00000027630	0.750042
Sorbs2	ENSMUSG00000031626	0.749484
Slc22a4	ENSMUSG00000020334	0.749406
Svil	ENSMUSG00000024236	0.749297
Vmn1r233	ENSMUSG00000045575	0.748859
Usp9x	ENSMUSG00000031010	0.748845
Mpl	ENSMUSG00000006389	0.748416
Rcbtb2	ENSMUSG00000022106	0.748397
Avpr2	ENSMUSG00000031390	0.748277
Mynn	ENSMUSG00000037730	0.747928
Kdm7a	ENSMUSG00000042599	0.747742
Boll	ENSMUSG00000025977	0.747666
Snapc3	ENSMUSG00000028483	0.747264
Gxylt2	ENSMUSG00000030074	0.747214
Arntl	ENSMUSG00000055116	0.747213
Oaz2	ENSMUSG00000040652	0.746767
Cadm2	ENSMUSG00000064115	0.746489
Strbp	ENSMUSG00000026915	0.746269
Olfr191	ENSMUSG00000094539	0.746132
Ccng2	ENSMUSG00000029385	0.746052
Pitpnc1	ENSMUSG00000040430	0.74598
Olfr2	ENSMUSG00000070417	0.745488
Cadps	ENSMUSG00000054423	0.745354
Grk4	ENSMUSG00000052783	0.74527
Harbi1	ENSMUSG00000027243	0.745152
Fam151b	ENSMUSG00000034334	0.744564
Ankrd34c	ENSMUSG00000047606	0.744528
Ugt1a10	ENSMUSG00000090165	0.744472
Ccnb1ip1	ENSMUSG00000071470	0.744339
C1galt1	ENSMUSG00000042460	0.744256
Arhgap32	ENSMUSG00000041444	0.744184
Fem1b	ENSMUSG00000032244	0.744137
Ttll4	ENSMUSG00000033257	0.744104
Glo1	ENSMUSG00000024026	0.743961
Rabggtb	ENSMUSG00000038975	0.74379
Scfd2	ENSMUSG00000062110	0.743673
Elmsan1	ENSMUSG00000042507	0.743591
Nono	ENSMUSG00000031311	0.743514
Pik3ca	ENSMUSG00000027665	0.743227
Tex19.1	ENSMUSG00000039329	0.743196
Pea15a	ENSMUSG00000013698	0.743106
Limch1	ENSMUSG00000037736	0.742973
Olfr571	ENSMUSG00000043310	0.742904
Zfp597	ENSMUSG00000039789	0.742445
Cnot6	ENSMUSG00000020362	0.742344
Col1a2	ENSMUSG00000029661	0.742234
Stox2	ENSMUSG00000038143	0.74194
Faf1	ENSMUSG00000010517	0.741676
Macf1	ENSMUSG00000028649	0.741537
Lig4	ENSMUSG00000049717	0.741327
Hspa4l	ENSMUSG00000025757	0.741156
Iqck	ENSMUSG00000073856	0.740953
Olfr970	ENSMUSG00000095774	0.740857
Ptpn14	ENSMUSG00000026604	0.740501
Olfr699	ENSMUSG00000096714	0.740449
Arhgef18	ENSMUSG00000004568	0.740335
Tgfbr3	ENSMUSG00000029287	0.740189
Zfpm2	ENSMUSG00000022306	0.740109
Rnf111	ENSMUSG00000032217	0.740026
Synpo2	ENSMUSG00000050315	0.739929
Fam49a	ENSMUSG00000020589	0.739798
Slc10a7	ENSMUSG00000031684	0.739618
Gabrg3	ENSMUSG00000055026	0.739561
Lmbrd2	ENSMUSG00000039704	0.739231
Tusc2	ENSMUSG00000010054	0.73889
Nap1l1	ENSMUSG00000058799	0.738637
Taf11	ENSMUSG00000024218	0.738535
Yy1	ENSMUSG00000021264	0.738503
Nek2	ENSMUSG00000026622	0.738378
Cdk1	ENSMUSG00000019942	0.737764
Vmn2r84	ENSMUSG00000070601	0.737341
Gjb6	ENSMUSG00000040055	0.737267
Atp13a3	ENSMUSG00000022533	0.737014
Pcdhb19	ENSMUSG00000043313	0.736806
Rasef	ENSMUSG00000043003	0.736543
Cttnbp2	ENSMUSG00000000416	0.736189
Ppat	ENSMUSG00000029246	0.736133
Zfp868	ENSMUSG00000060427	0.735954
Cpsf6	ENSMUSG00000055531	0.735829
Nipbl	ENSMUSG00000022141	0.735567
Tead1	ENSMUSG00000055320	0.735542
Fmr1	ENSMUSG00000000838	0.73547
Brd4	ENSMUSG00000024002	0.735367
Fgfr2	ENSMUSG00000030849	0.735256
Fam199x	ENSMUSG00000042595	0.735147
Kcnj2	ENSMUSG00000041695	0.734961
Mast4	ENSMUSG00000034751	0.734783
Olfr318	ENSMUSG00000108265	0.734721
Dnaja1	ENSMUSG00000028410	0.734084
Cfl2	ENSMUSG00000062929	0.734003
Surf2	ENSMUSG00000014873	0.733583
Chp1	ENSMUSG00000014077	0.733582
Itga2	ENSMUSG00000015533	0.733559
Wdr44	ENSMUSG00000036769	0.733515
Glmn	ENSMUSG00000029276	0.733411
D430019H16Rik	ENSMUSG00000094910	0.733095
Atf7ip2	ENSMUSG00000039200	0.733047
Smc1a	ENSMUSG00000041133	0.732698
Cdk19	ENSMUSG00000038481	0.732644
Rbm15	ENSMUSG00000048109	0.732557
Esrrg	ENSMUSG00000026610	0.732301
Olfr1291-ps1	ENSMUSG00000108891	0.731999
Tgfbr1	ENSMUSG00000007613	0.73192
Rev3l	ENSMUSG00000019841	0.73177
Pcdh19	ENSMUSG00000051323	0.731728
Fut9	ENSMUSG00000055373	0.731671
Zfp472	ENSMUSG00000053600	0.731179
Vsig8	ENSMUSG00000049598	0.731039
Arid5b	ENSMUSG00000019947	0.730861
Drd1	ENSMUSG00000021478	0.730848
Klhl10	ENSMUSG00000001558	0.730674
Lmo3	ENSMUSG00000030226	0.730406
Adcy1	ENSMUSG00000020431	0.730319
Sprtn	ENSMUSG00000031986	0.730309
Tanc2	ENSMUSG00000053580	0.730087
Sesn2	ENSMUSG00000028893	0.729904
Tdrd3	ENSMUSG00000022019	0.729787
Vmn2r110	ENSMUSG00000091259	0.729746
Foxd1	ENSMUSG00000078302	0.729729
Olfr295	ENSMUSG00000059319	0.729649
Zfp606	ENSMUSG00000030386	0.729341
Cpeb2	ENSMUSG00000039782	0.728955
Gpr12	ENSMUSG00000041468	0.728777
Fam117b	ENSMUSG00000041040	0.728772
Vmn1r55	ENSMUSG00000118215	0.728769
Adgrg3	ENSMUSG00000060470	0.728358
Olfr1090	ENSMUSG00000075172	0.728032
Zfp846	ENSMUSG00000058192	0.727871
Tomm20	ENSMUSG00000093904	0.727621
Runx1t1	ENSMUSG00000006586	0.72759
Ccdc177	ENSMUSG00000062961	0.727588
Sfpq	ENSMUSG00000028820	0.727565
Vmn1r173	ENSMUSG00000115021	0.727495
Stard9	ENSMUSG00000033705	0.727125
Farp1	ENSMUSG00000025555	0.727089
Stk39	ENSMUSG00000027030	0.726884
Abcc2	ENSMUSG00000025194	0.726845
Ccdc47	ENSMUSG00000078622	0.726765
Col17a1	ENSMUSG00000025064	0.726765
Tet3	ENSMUSG00000034832	0.72674
Cckar	ENSMUSG00000029193	0.726738
Spin4	ENSMUSG00000071722	0.726693
Sim2	ENSMUSG00000062713	0.726491
Spire1	ENSMUSG00000024533	0.726089
Pnisr	ENSMUSG00000028248	0.725996
Rnf38	ENSMUSG00000035696	0.725941
Prdm5	ENSMUSG00000029913	0.725606
Fn1	ENSMUSG00000026193	0.725298
Mgat4c	ENSMUSG00000019888	0.725295
Prl7d1	ENSMUSG00000021348	0.725186
Brwd1	ENSMUSG00000022914	0.725007
Tmed5	ENSMUSG00000063406	0.724862
Lrig2	ENSMUSG00000032913	0.724776
Marchf6	ENSMUSG00000039100	0.724596
Vmn1r230	ENSMUSG00000045417	0.724581
Lrrfip2	ENSMUSG00000032497	0.724485
Mmp12	ENSMUSG00000049723	0.724294
Olfr55	ENSMUSG00000094891	0.723997
Actr10	ENSMUSG00000021076	0.723919
Ciao2a	ENSMUSG00000032381	0.723799
Chic1	ENSMUSG00000031327	0.72379
Zc3hav1l	ENSMUSG00000047749	0.723656
Ccdc181	ENSMUSG00000026578	0.72362
Paip2	ENSMUSG00000037058	0.723581
Olfr539	ENSMUSG00000059136	0.723215
Tmx4	ENSMUSG00000034723	0.72303
Dlc1	ENSMUSG00000031523	0.722536
Wsb2	ENSMUSG00000029364	0.722367
Yod1	ENSMUSG00000046404	0.722356
Fam168a	ENSMUSG00000029461	0.722342
Prdm4	ENSMUSG00000035529	0.722336
Wdr70	ENSMUSG00000039828	0.722276
Gm17175	ENSMUSG00000091142	0.722142
Homer1	ENSMUSG00000007617	0.722131
Spag9	ENSMUSG00000020859	0.722112
Esrp1	ENSMUSG00000040728	0.721834
Stk3	ENSMUSG00000022329	0.721758
Kalrn	ENSMUSG00000061751	0.721148
Uevld	ENSMUSG00000043262	0.72112
Serf2	ENSMUSG00000074884	0.721115
Osbpl1a	ENSMUSG00000044252	0.721046
6430571L13Rik	ENSMUSG00000037977	0.7209
Arhgef7	ENSMUSG00000031511	0.720604
Vmn2r9	ENSMUSG00000091624	0.720529
Rgs4	ENSMUSG00000038530	0.720368
Clmn	ENSMUSG00000021097	0.719969
Ampd2	ENSMUSG00000027889	0.719964
Zbtb39	ENSMUSG00000044617	0.719905
Pgap1	ENSMUSG00000073678	0.719597
Stard4	ENSMUSG00000024378	0.719567
Olfr1295	ENSMUSG00000108919	0.719192
Zfp568	ENSMUSG00000074221	0.71917
Bace2	ENSMUSG00000040605	0.719149
Camsap1	ENSMUSG00000026933	0.7191
Klhl28	ENSMUSG00000020948	0.718503
Adamts16	ENSMUSG00000049538	0.718371
Olfr1323	ENSMUSG00000050504	0.71833
Olfr1240	ENSMUSG00000111174	0.71794
Cacng7	ENSMUSG00000069806	0.717906
Igdcc4	ENSMUSG00000032816	0.717721
Slc6a20b	ENSMUSG00000025243	0.717545
Lep	ENSMUSG00000059201	0.717476
Agfg2	ENSMUSG00000029722	0.717417
Maml2	ENSMUSG00000031925	0.717402
Olfr107	ENSMUSG00000063188	0.71738
Ptpn21	ENSMUSG00000021009	0.717356
Spag6l	ENSMUSG00000022783	0.717235
2610008E11Rik	ENSMUSG00000060301	0.717168
Klhl24	ENSMUSG00000062901	0.716954
Psmd11	ENSMUSG00000017428	0.716754
Ankrd49	ENSMUSG00000031931	0.716428
Smarca5	ENSMUSG00000031715	0.716377
Septin8	ENSMUSG00000018398	0.716151
Usp46	ENSMUSG00000054814	0.716105
Agk	ENSMUSG00000029916	0.715684
Pgr15l	ENSMUSG00000031212	0.715347
Abhd5	ENSMUSG00000032540	0.715299
Wnt5a	ENSMUSG00000021994	0.714839
AI987944	ENSMUSG00000056383	0.714611
Tm9sf4	ENSMUSG00000068040	0.714583
Olfr1505	ENSMUSG00000062314	0.714535
Exoc6	ENSMUSG00000053799	0.714511
Gm20449	ENSMUSG00000092592	0.714406
Olfr193	ENSMUSG00000060057	0.714403
Dtx4	ENSMUSG00000039982	0.714053
Sycp2	ENSMUSG00000060445	0.713963
Rasgrp1	ENSMUSG00000027347	0.713763
Sln	ENSMUSG00000042045	0.713424
Tsga10	ENSMUSG00000060771	0.713313
Ikzf5	ENSMUSG00000040167	0.713136
D16Ertd472e	ENSMUSG00000022864	0.712988
Chchd7	ENSMUSG00000042198	0.712935
Ttc37	ENSMUSG00000033991	0.712888
Hnrnpll	ENSMUSG00000024095	0.712764
Il17rd	ENSMUSG00000040717	0.712687
Vldlr	ENSMUSG00000024924	0.712623
Map3k13	ENSMUSG00000033618	0.71261
Kcnk9	ENSMUSG00000036760	0.712278
Secisbp2l	ENSMUSG00000035093	0.71223
Nkd1	ENSMUSG00000031661	0.712206
Zfp708	ENSMUSG00000058883	0.712046
Kantr	ENSMUSG00000087403	0.711905
Ubqln2	ENSMUSG00000050148	0.711902
Pcsk1	ENSMUSG00000021587	0.711785
Hykk	ENSMUSG00000035878	0.711674
Kat6b	ENSMUSG00000021767	0.711446
Pafah1b1	ENSMUSG00000020745	0.711329
Stx16	ENSMUSG00000027522	0.711277
Vmn2r20	ENSMUSG00000094145	0.711183
Iqsec1	ENSMUSG00000034312	0.711113
Stam2	ENSMUSG00000055371	0.711104
Clec14a	ENSMUSG00000045930	0.711062
Csnk1a1	ENSMUSG00000024576	0.711035
Vwc2l	ENSMUSG00000045648	0.710844
Rnf138	ENSMUSG00000024317	0.710794
Natd1	ENSMUSG00000018931	0.710582
Olfm5	ENSMUSG00000044265	0.710487
Rab5a	ENSMUSG00000017831	0.710476
Homer1	ENSMUSG00000007617	0.710392
Aftph	ENSMUSG00000049659	0.710322
Rap1a	ENSMUSG00000068798	0.710305
Psmb11	ENSMUSG00000072423	0.710282
Tmc3	ENSMUSG00000038540	0.710101
Crebl2	ENSMUSG00000032652	0.710073
Zwint	ENSMUSG00000019923	0.710073
Zfp951	ENSMUSG00000072774	0.709992
Setbp1	ENSMUSG00000024548	0.70986
Zfp655	ENSMUSG00000007812	0.709708
Dcx	ENSMUSG00000031285	0.709681
Pex5	ENSMUSG00000005069	0.709667
Zfp207	ENSMUSG00000017421	0.70947
Gbp7	ENSMUSG00000040253	0.709323
Ino80d	ENSMUSG00000040865	0.709318
Ptpn14	ENSMUSG00000026604	0.709034
Lysmd4	ENSMUSG00000043831	0.708958
Rspo3	ENSMUSG00000019880	0.708948
Il17rd	ENSMUSG00000040717	0.708383
Mob4	ENSMUSG00000025979	0.708319
Bbx	ENSMUSG00000022641	0.708217
Nudt11	ENSMUSG00000073295	0.708092
Lrrtm2	ENSMUSG00000071862	0.708063
Lrrc58	ENSMUSG00000034158	0.707904
Tbc1d15	ENSMUSG00000020130	0.707744
Ocln	ENSMUSG00000021638	0.707703
Zfp516	ENSMUSG00000058881	0.707684
St6galnac3	ENSMUSG00000052544	0.707565
Fbxo8	ENSMUSG00000038206	0.707526
Hephl1	ENSMUSG00000031936	0.707247
Fcho2	ENSMUSG00000041685	0.707034
Asb9	ENSMUSG00000031384	0.70702
Ddx47	ENSMUSG00000030204	0.706925
Pafah1b1	ENSMUSG00000020745	0.706672
Fam135b	ENSMUSG00000036800	0.706593
Frs2	ENSMUSG00000020170	0.7065
Kbtbd7	ENSMUSG00000043881	0.706484
Ptpra	ENSMUSG00000027303	0.70643
Peli2	ENSMUSG00000021846	0.706317
Pou3f2	ENSMUSG00000095139	0.706287
Tns1	ENSMUSG00000055322	0.706268
Frmd6	ENSMUSG00000048285	0.706074
Ube2v2	ENSMUSG00000022674	0.705941
Cnga2	ENSMUSG00000005864	0.705865
Bace2	ENSMUSG00000040605	0.7056
Npat	ENSMUSG00000033054	0.705487
Dusp6	ENSMUSG00000019960	0.705411
Tead2	ENSMUSG00000030796	0.705314
Cct8	ENSMUSG00000025613	0.705232
Nsd3	ENSMUSG00000054823	0.70521
Rictor	ENSMUSG00000050310	0.705073
Ror1	ENSMUSG00000035305	0.704961
Pafah1b2	ENSMUSG00000003131	0.704947
Ddi1	ENSMUSG00000047619	0.704863
Pigb	ENSMUSG00000079469	0.704844
Cpq	ENSMUSG00000039007	0.704828
Rnf122	ENSMUSG00000039328	0.704785
Ercc6l	ENSMUSG00000051220	0.704707
Nudcd1	ENSMUSG00000038736	0.704506
Nap1l3	ENSMUSG00000055733	0.704454
Mbd4	ENSMUSG00000030322	0.704368
Deptor	ENSMUSG00000022419	0.704331
Gm45062	ENSMUSG00000107705	0.704297
Me3	ENSMUSG00000030621	0.704243
Mapk8	ENSMUSG00000021936	0.704102
Olfr1044	ENSMUSG00000075200	0.703604
Rsph4a	ENSMUSG00000039552	0.703397
Shroom2	ENSMUSG00000045180	0.703289
Gjc3	ENSMUSG00000056966	0.703253
Oxsm	ENSMUSG00000021786	0.702904
Zfp26	ENSMUSG00000063108	0.702709
Impad1	ENSMUSG00000066324	0.70257
Gpatch8	ENSMUSG00000034621	0.70254
Brd8	ENSMUSG00000003778	0.70253
Ugt1a7c	ENSMUSG00000090124	0.702523
Olfr1020	ENSMUSG00000046975	0.702508
Sharpin	ENSMUSG00000022552	0.702219
Vmn2r92	ENSMUSG00000091350	0.702079
Rbm41	ENSMUSG00000031433	0.701928
Rnf165	ENSMUSG00000025427	0.701918
Hacd4	ENSMUSG00000028497	0.701868
Cdh6	ENSMUSG00000039385	0.701862
Gpatch2l	ENSMUSG00000021254	0.701851
Gpr146	ENSMUSG00000044197	0.701817
Prx	ENSMUSG00000053198	0.701749
Acot7	ENSMUSG00000028937	0.701731
Elavl4	ENSMUSG00000028546	0.701592
Serinc5	ENSMUSG00000021703	0.701528
Olfr347	ENSMUSG00000111863	0.701429
Fras1	ENSMUSG00000034687	0.701331
Slc45a4	ENSMUSG00000079020	0.700948
Ahr	ENSMUSG00000019256	0.7007
Ipo7	ENSMUSG00000066232	0.700565
Mapk10	ENSMUSG00000046709	0.700534
Sos1	ENSMUSG00000024241	0.700375
Mlec	ENSMUSG00000048578	0.700155
