# Supplementary material for: Chronic Adolescent Restraint Stress Downregulates miRNA-200a Expression in Male and Female C57BL/6J and BALB/cJ Mice
Source: Genes (Basel). 2024 Jul 3;15(7):873. doi: 10.3390/genes15070873 (PMC11275362; doi:10.3390/genes15070873)
Supplement: Supplementary file 1 [file genes-15-00873-s001.zip › miRNA200a Table S5.xls]

## Sheet: Sheet0
© 2000-2023 QIAGEN. All rights reserved.
Ingenuity Canonical Pathways	-log(p-value)	Ratio	Molecules
Pyridoxal 5'-phosphate Salvage Pathway	6.86	0.277	ACVR2A,ADPGK,CDK1,CDK6,CDK8,CSNK1A1,DAPK1,DYRK1A,GRK4,MAP2K4,MAPK8,NEK2,PAK3,PRKAA2,PRKCE,PRKCH,PRPF4B,SGK1
Epithelial Adherens Junction Signaling	4.6	0.163	ACVR2A,ARPC5,CFL2,CTNNB1,FRMD6,HGF,MAGI2,MYH10,PAK3,PPM1L,PPP2CA,PPP2R2A,PRKAA2,PTEN,RAP1A,SRC,STK3,TCF4,TGFB2,TGFBR1,TGFBR3,TIAM1,TNS1,YWHAG,YWHAZ
Salvage Pathways of Pyrimidine Ribonucleotides	4.53	0.196	ACVR2A,ADPGK,CDK1,CDK6,CDK8,CSNK1A1,DAPK1,DYRK1A,GRK4,MAP2K4,MAPK8,NEK2,PAK3,PRKAA2,PRKCE,PRKCH,PRPF4B,SGK1
DNA Methylation and Transcriptional Repression Signaling	4.4	0.191	CDK1,CDK13,CDK17,CDK19,CDK6,CDK8,DNMT3B,E2F3,FOXA1,FOXA2,MBD4,MECP2,TCF12,TCF4,TEAD1,TET2,TET3,ZEB1
Synaptogenesis Signaling Pathway	4.02	0.127	ADCY1,ARHGEF7,ARPC5,CACNA1B,CACNA2D1,CDH12,CDH6,CLASP2,CTNNB1,EFNA1,EPHA2,EPHA5,EPHA7,FARP1,GRB2,GRIA2,GRIN3A,GUCY1A1,KALRN,LRRTM2,NAP1L1,NRXN1,NTRK2,PAFAH1B1,PIK3CA,PRKACB,PRKCE,RAB5A,RAP1A,RASGRP1,SOS1,SRC,STX16,STXBP5,SYT1,SYT4,TIAM1,VLDLR
Pulmonary Healing Signaling Pathway	3.19	0.134	CFL2,CTNNB1,CXCL12,FGFR2,FRK,FZD3,GRB2,MAP2K4,MAPK10,MAPK8,MMP16,MMP25,PRKAA2,PRKCE,PRKCH,RAP1A,RBPJ,SOS1,SRC,STAT5A,STAT5B,TCF4,TGFB2,TLR4,WNT5A
Gap Junction Signaling	3.19	0.134	ADCY1,ADRB1,CSNK1A1,CSNK1G3,CTNNB1,DRD1,GJA1,GJB6,GJC3,GRB2,GRIA2,GUCY1A1,HTR2A,HTR2C,MAP3K2,PIK3CA,PPP3R1,PRKACB,PRKCE,PRKCH,PRKG1,RAP1A,SOS1,SP3,SRC
GNRH Signaling	2.9	0.13	ADCY1,CACNA1B,CACNA1C,CACNA2D1,CACNG7,GNB1,GNG5,GRB2,GUCY1A1,MAP2K4,MAP3K13,MAP3K2,MAP3K3,MAP3K4,Map3k7,MAPK10,MAPK8,PAK3,PRKACB,PRKCE,PRKCH,RAP1A,SOS1,SRC
RHOA Signaling	2.78	0.147	ABL2,ARHGAP5,ARPC5,CFL2,DLC1,GNA13,LPAR4,NRP2,PIP5K1A,PPP1R12A,RAPGEF2,RDX,RHPN2,SEPTIN11,SEPTIN7,SEPTIN8,TTN
HOTAIR Regulatory Pathway	2.76	0.136	AEBP2,ATXN1,COL1A2,CTNNB1,DNMT3B,DZIP3,FOXA1,KMT2A,MMP16,MMP25,MTF2,PCDH10,PIK3CA,PTEN,RCOR1,SUZ12,TCF4,TLR4,WNT5A,YY1
Cardiac Hypertrophy Signaling	2.72	0.118	ADCY1,ADRB1,CACNA1B,CACNA1C,CACNA2D1,CACNG7,Cdc42,CHP1,GNA13,GNB1,GNG5,GRB2,GUCY1A1,MAP2K4,MAP3K13,MAP3K2,MAP3K3,MAP3K4,Map3k7,MAPK10,MAPK8,PIK3CA,PPP3R1,PRKACB,RAP1A,RHOBTB1,SOS1,TGFB2,TGFBR1
Sertoli Cell Germ Cell Junction Signaling Pathway (Enhanced)	2.68	0.12	ARPC5,CTNNB1,GJA1,GUCY1A1,ITGA2,JAM3,MAP2K4,MAP3K13,MAP3K2,MAP3K3,MAP3K4,Map3k7,MAPK10,MAPK8,OCLN,PIK3CA,PPM1L,PPP2CA,PPP2R2A,PRKAA2,PRKACB,PRKG1,RAP1A,SP3,SRC,TGFB2,TGFBR1
Pulmonary Fibrosis Idiopathic Signaling Pathway	2.6	0.11	ACVR2A,AEBP2,COL1A2,COL25A1,CTNNB1,CXCL12,FGF9,FGFR2,FN1,FZD3,GLI2,GNA13,GRB2,ITGA2,MAP2K4,MAPK10,MAPK8,MMP16,MMP25,MTF2,PDGFRA,PEX13,PIK3CA,PTEN,RAP1A,RBPJ,SOS1,SUZ12,TCF4,TGFB2,TGFBR1,TGFBR3,WNT5A,YY1
Myelination Signaling Pathway	2.54	0.109	ACVR2A,ARHGAP5,BMP1,CHD7,CHP1,CTNNB1,DLC1,EGR2,FGFR2,FRK,FZD3,GLI2,GLI3,GRB2,ITGA2,LMNB1,NTRK2,PDGFRA,PIK3CA,PLP1,PPP3R1,PRKACB,PTEN,PTPRA,RAP1A,RAPGEF2,RHEB,SLC16A1,SOS1,SRC,TCF4,WNT5A,YY1,ZEB2
Dopamine-DARPP32 Feedback in cAMP Signaling	2.51	0.125	ADCY1,ATP2A2,CACNA1B,CACNA1C,CACNA2D1,CACNG7,CHP1,CSNK1A1,CSNK1G3,DRD1,GRIN3A,GUCY1A1,KCNJ2,PPM1L,PPP1R12A,PPP2CA,PPP2R2A,PPP3R1,PRKACB,PRKCE,PRKCH,PRKG1
Molecular Mechanisms of Cancer	2.45	0.101	ACVR2A,ADCY1,ARHGEF18,ARHGEF7,BCL2L11,BMP1,CBL,CCNE2,Cdc42,CDK1,CDK13,CDK17,CDK19,CDK6,CDK8,CTNNB1,E2F3,FZD3,GNA13,GNB1,GNG5,GRB2,GUCY1A1,ITGA2,MAP2K4,MAPK10,MAPK8,NLK,PAK3,PIK3CA,PRKACB,PRKCE,PRKCH,PTCH1,RAP1A,RASGRP1,RBPJ,RHOBTB1,SOS1,SRC,TCF4,TGFB2,TGFBR1,WNT5A
RANK Signaling in Osteoclasts	2.32	0.149	CBL,CHP1,MAP2K4,MAP3K13,MAP3K2,MAP3K3,MAP3K4,Map3k7,MAPK10,MAPK8,PIK3CA,PPP3R1,SRC
HGF Signaling	2.29	0.132	ELK3,GRB2,HGF,ITGA2,MAP2K4,MAP3K13,MAP3K2,MAP3K3,MAP3K4,Map3k7,MAPK10,MAPK8,PIK3CA,PRKCE,PRKCH,RAP1A,SOS1
SAPK/JNK Signaling	2.25	0.138	CD247,GNA13,GNB1,GNG5,GRB2,MAP2K4,MAP3K13,MAP3K2,MAP3K3,MAP3K4,MAPK10,MAPK8,PIK3CA,RAP1A,SOS1
White Adipose Tissue Browning Pathway	2.15	0.128	ADCY1,CACNA1B,CACNA1C,CACNA2D1,CACNG7,CTBP2,DIO2,FGFR2,GUCY1A1,LEP,PRKAA2,PRKACB,PRKG1,RUNX1T1,SIRT1,SLC16A1,THRB
WNT/β-catenin Signaling	2.15	0.12	ACVR2A,CDH12,CSNK1A1,CSNK1G3,CTNNB1,FZD3,GJA1,NLK,PPM1L,PPP2CA,PPP2R2A,SOX11,SOX17,SOX5,SRC,TCF4,TGFB2,TGFBR1,TGFBR3,WNT5A
Thrombopoietin Signaling	2.09	0.159	GRB2,IRS2,MPL,PIK3CA,PRKCE,PRKCH,RAP1A,SOS1,STAT5A,STAT5B
Role of NFAT in Cardiac Hypertrophy	2.06	0.112	ADCY1,CACNA1B,CACNA1C,CACNA2D1,CACNG7,CHP1,CSNK1A1,GNB1,GNG5,GRB2,GUCY1A1,MAP2K4,MAPK10,MAPK8,PIK3CA,PPP3R1,PRKACB,PRKCE,PRKCH,RAP1A,SOS1,SRC,TGFB2,TGFBR1
Regulation of the Epithelial Mesenchymal Transition by Growth Factors Pathway	2.02	0.115	CDH12,DOCK10,FGF13,FGF9,FGFR2,FRS2,GRB2,HGF,MAP2K4,MAPK10,MAPK8,MEST,OCLN,PDGFRA,PIK3CA,RAP1A,SOS1,TGFB2,TGFBR1,ZEB1,ZEB2
CCR5 Signaling in Macrophages	2.02	0.133	CACNA1B,CACNA1C,CACNA2D1,CACNG7,CCR5,CD247,GNA13,GNB1,GNG5,MAP2K4,MAPK10,MAPK8,PRKCE,PRKCH
Hepatic Fibrosis Signaling Pathway	2.02	0.098	ACVR2A,CACNA1B,CACNA1C,CACNA2D1,CACNG7,Cdc42,COL1A2,CSNK1A1,CSNK1G3,CTNNB1,FZD3,GLI2,GLI3,IRS2,ITGA2,KLF9,LEP,MAP2K4,MAPK10,MAPK8,PDCD4,PDGFRA,PIK3CA,PRKACB,PRKCE,PRKCH,PTCH1,PTEN,RAP1A,RHOBTB1,SOS1,TCF4,TFRC,TGFB2,TGFBR1,TGFBR3,TLR4,TTN,WNT5A
Germ Cell-Sertoli Cell Junction Signaling	1.98	0.118	Cdc42,CFL2,CTNNB1,ITGA2,MAP2K4,MAP3K13,MAP3K2,MAP3K3,MAP3K4,Map3k7,MAPK10,MAPK8,PAK3,PIK3CA,RAP1A,RHOBTB1,SRC,TGFB2,TGFBR1
Sonic Hedgehog Signaling	1.97	0.207	CDK1,DYRK1A,GLI2,GLI3,PRKACB,PTCH1
Regulation of the Epithelial-Mesenchymal Transition Pathway	1.9	0.112	CDH12,CTNNB1,FGF13,FGF9,FGFR2,FRS2,FZD3,GRB2,HGF,MAML1,MAP2K4,PIK3CA,RAP1A,RBPJ,SOS1,TCF4,TGFB2,TGFBR1,WNT5A,ZEB1,ZEB2
PKCθ Signaling in T Lymphocytes	1.89	0.118	CACNA1B,CACNA1C,CACNA2D1,CACNG7,CD247,CHP1,GRB2,MAP2K4,MAP3K13,MAP3K2,MAP3K3,MAP3K4,Map3k7,MAPK8,PIK3CA,PPP3R1,RAP1A,SOS1
GADD45 Signaling	1.86	0.155	ACVR2A,CCNE2,CDK1,MAP2K4,MAP3K4,MAPK10,MAPK8,TGFB2,TGFBR1
Adipogenesis pathway	1.85	0.121	ACVR2A,CLOCK,CTBP2,CTNNB1,EGR2,FGFR2,FZD3,Kat6b,LEP,MNAT1,RUNX1T1,SIRT1,STAT5B,TBL1XR1,TXNIP,WNT5A
Leukocyte Extravasation Signaling	1.83	0.112	ARHGAP5,CTNNB1,CXCL12,DLC1,ITGA2,JAM3,MAP2K4,MAP3K4,MAPK10,MAPK8,MMP16,MMP25,PIK3CA,PRKCE,PRKCH,RAP1A,RASGRP1,RDX,SRC,WIPF1
GABAergic Receptor Signaling Pathway (Enhanced)	1.82	0.12	ADCY1,CACNA1B,CACNA1C,CACNA2D1,CACNG7,GABRA4,GABRB1,GABRG3,GABRQ,GNB1,GNG5,GPHN,GRIN3A,GUCY1A1,NRXN1,PRKACB
CDK5 Signaling	1.82	0.126	ADCY1,CDK5R1,DRD1,GUCY1A1,ITGA2,MAPK10,MAPK8,NTRK2,PPM1L,PPP1R12A,PPP2CA,PPP2R2A,PRKACB,RAP1A
IL-22 Signaling	1.8	0.217	MAP2K4,MAPK10,MAPK8,STAT5A,STAT5B
Reelin Signaling in Neurons	1.76	0.119	ARHGEF18,ARHGEF7,ARPC5,CDK5R1,DCX,FRK,GRIN3A,MAP2K4,MAPK10,MAPK8,PAFAH1B1,PAFAH1B2,PIK3CA,RAP1A,SRC,VLDLR
Inhibition of Angiogenesis by TSP1	1.76	0.188	CD47,GUCY1A1,MAP2K4,MAPK10,MAPK8,TGFBR1
Protein Kinase A Signaling	1.76	0.0957	ADCY1,AKAP6,CHP1,CNGA2,CTNNB1,DUSP2,DUSP3,DUSP6,GLI3,GNA13,GNB1,GNG5,GUCY1A1,MYH10,PPP1R12A,PPP2CA,PPP3R1,PRKACB,PRKCE,PRKCH,PTCH1,PTEN,PTPN14,PTPN21,PTPN4,PTPRA,Ptprd,PTPRG,PTPRZ1,RAP1A,TCF4,TGFB2,TGFBR1,TTN,YWHAG,YWHAZ
Colorectal Cancer Metastasis Signaling	1.73	0.102	ADCY1,Cdc42,CTNNB1,FZD3,GNA13,GNB1,GNG5,GRB2,GUCY1A1,MAP2K4,MAPK10,MAPK8,MMP16,MMP25,PIK3CA,PRKACB,RAP1A,RHOBTB1,SIAH1,SOS1,SRC,TCF4,TGFB2,TGFBR1,TLR4,WNT5A
Autophagy	1.73	0.107	ATG2B,CHP1,DAPK1,HGF,IRS2,MAP1LC3B,MAP2K4,MAPK10,MAPK8,PIK3CA,PPM1L,PPP2CA,PPP2R2A,PPP3R1,PRKAA2,PRKACB,PTEN,RB1CC1,SIRT1,STX17,TGFB2,TLR4
G Beta Gamma Signaling	1.7	0.119	ADCY1,CACNA1B,CACNA1C,CACNA2D1,CACNG7,GNA13,GNB1,GNG5,GRB2,PRKACB,PRKCE,PRKCH,RAP1A,SOS1,SRC
Senescence Pathway	1.7	0.1	ACVR2A,ASXL1,ASXL2,ATF3,BHLHE40,CACNA1B,CACNA1C,CACNA2D1,CACNG7,CAPN7,CCNE2,CDK1,CDK6,CHP1,E2F3,ELK3,MAP2K4,PIK3CA,PPM1L,PPP2CA,PPP2R2A,PPP3R1,PTEN,RAP1A,SIRT1,TGFB2,TGFBR1,TGFBR3
IL-15 Production	1.7	0.122	ABL2,DSTYK,DYRK1A,EPHA2,EPHA5,FGFR2,FRK,LMTK2,MAP2K4,NTRK2,PDGFRA,PEAK1,ROR1,SRC
Circadian Rhythm Signaling	1.69	0.102	ADCY1,ADRB1,BHLHE40,CACNA1B,CACNA1C,CACNA2D1,CACNG7,CLOCK,FRK,GNB1,GNG5,GRIA2,GRIN3A,GUCY1A1,MAP2K4,NR3C1,NTRK2,PRKAA2,PRKACB,PRKCE,PRKCH,PRKG1,RAP1A,RORA,SIRT1,SRC
HIPPO signaling	1.68	0.133	DLG3,FRMD6,PPM1L,PPP1R12A,PPP2CA,PPP2R2A,STK3,TEAD1,TEAD2,YWHAG,YWHAZ
Production of Nitric Oxide and Reactive Oxygen Species in Macrophages	1.63	0.109	Cdc42,MAP2K4,MAP3K13,MAP3K2,MAP3K3,MAP3K4,Map3k7,MAPK10,MAPK8,PIK3CA,PPM1L,PPP1R12A,PPP2CA,PPP2R2A,PRKCE,PRKCH,RAP1A,RHOBTB1,TLR4
FcγRIIB Signaling in B Lymphocytes	1.57	0.128	CACNA1B,CACNA1C,CACNA2D1,CACNG7,GRB2,MAP2K4,MAPK10,MAPK8,PIK3CA,RAP1A,SOS1
Sumoylation Pathway	1.57	0.124	Cdc42,CTBP2,MAP2K4,MAPK10,MAPK8,NR3C1,RCOR1,RHOBTB1,SERBP1,SIRT1,SP3,ZEB1
Dopamine Receptor Signaling	1.55	0.132	ADCY1,DRD1,GCH1,GUCY1A1,MAOA,PPM1L,PPP1R12A,PPP2CA,PPP2R2A,PRKACB
Role of Tissue Factor in Cancer	1.54	0.105	ACVR2A,CFL2,FRK,GNA13,HGF,MAP2K4,MAPK10,MAPK8,PIK3CA,PPP2CA,PPP2R2A,PTEN,RAP1A,SRC,STAT5A,STAT5B,TGFB2,TGFBR1,TGFBR3,ZEB1
IL-3 Signaling	1.51	0.13	CHP1,GRB2,PIK3CA,PPP3R1,PRKCE,PRKCH,RAP1A,SOS1,STAT5A,STAT5B
BEX2 Signaling Pathway	1.51	0.13	CTNNB1,MAP2K4,MAPK10,MAPK8,PLXNC1,PPM1L,PPP2CA,PPP2R2A,PTEN,TCF4
CD27 Signaling in Lymphocytes	1.51	0.143	MAP2K4,MAP3K13,MAP3K2,MAP3K3,MAP3K4,Map3k7,MAPK10,MAPK8
Oxytocin Signaling Pathway	1.51	0.0977	CACNA1B,CACNA1C,CACNA2D1,CACNG7,CHP1,GJA1,GNA13,GNB1,GNG5,GRB2,GUCY1A1,LEP,MAP2K4,MAPK10,MAPK8,MYH10,PIK3CA,PPP1R12A,PPP3R1,PRKAA2,PRKACB,PRKCE,PRKCH,PRKG1,RAP1A,SOS1
TEC Kinase Signaling	1.49	0.105	CD247,Cdc42,FRK,GNA13,GNB1,GNG5,ITGA2,MAP2K4,MAPK10,MAPK8,PAK3,PIK3CA,PRKCE,PRKCH,RHOBTB1,SRC,STAT5A,STAT5B,TLR4
Purine Nucleotides De Novo Biosynthesis II	1.49	0.273	ADSL,GMPS,PPAT
Axonal Guidance Signaling	1.48	0.0888	ADAMTS16,ARHGEF7,ARPC5,BMP1,CFL2,CHP1,CXCL12,EFNA1,EPHA2,EPHA5,EPHA7,FZD3,GLI2,GLI3,GNA13,GNB1,GNG5,GRB2,ITGA2,KALRN,LNPEP,MMP16,MMP25,MYSM1,NRP2,NTRK2,PAK3,PAPPA,PIK3CA,PLXNC1,PPP3R1,PRKACB,PRKCE,PRKCH,PTCH1,RAP1A,SEMA3D,SOS1,SRGAP2,UNC5C,WIPF1,WNT5A
Gαs Signaling	1.47	0.114	ADCY1,ADRB1,AVPR2,CNGA2,DRD1,GNA13,GNB1,GNG5,GUCY1A1,HTR5A,PRKACB,RAP1A,RAPGEF2,SRC
Chronic Myeloid Leukemia Signaling	1.47	0.097	BCL2L11,CDK6,CHP1,CTBP2,CTNNB1,DYRK2,E2F3,FZD3,GLI2,GLI3,GRB2,LIN28B,PIK3CA,PPP3R1,PRKAA2,PTCH1,PTEN,RAP1A,SIRT1,SOS1,STAT5A,STAT5B,TCF4,TGFB2,TGFBR1,WNT5A
Sertoli Cell-Sertoli Cell Junction Signaling	1.43	0.0987	CDH12,CDH6,CTNNB1,GJA1,GRB2,ITGA2,JAM3,MAP2K4,MAP3K13,MAP3K2,MAP3K3,MAP3K4,Map3k7,MAPK10,MAPK8,OCLN,PAK3,PIK3CA,RAP1A,SPTAN1,SPTBN1,SRC,TGFBR1
Netrin Signaling	1.38	0.129	CACNA1B,CACNA1C,CACNA2D1,CACNG7,CHP1,PPP3R1,PRKACB,PRKG1,UNC5C
AMPK Signaling	1.38	0.0975	ADRB1,AK2,CHRNB3,GNA13,GNB1,GNG5,IRS2,LEP,PFKFB2,PHLPP1,PHLPP2,PIK3CA,PPAT,PPM1A,PPM1E,PPM1L,PPP2CA,PPP2R2A,PRKAA2,PRKACB,RAB1A,RAB22A,SIRT1
Sperm Motility	1.38	0.0975	ABL2,CNGA2,DSTYK,DYRK1A,EPHA2,EPHA5,FGFR2,FRK,GNA13,GNB1,GNG5,GUCY1A1,LMTK2,MAP2K4,NTRK2,PDGFRA,PEAK1,PRKACB,PRKCE,PRKCH,PRKG1,ROR1,SRC
CXCR4 Signaling	1.37	0.104	ADCY1,Cdc42,CXCL12,GNA13,GNB1,GNG5,GUCY1A1,MAP2K4,MAPK10,MAPK8,PAK3,PIK3CA,PRKCE,PRKCH,RAP1A,RHOBTB1,SRC
Regulation of IL-2 Expression in Activated and Anergic T Lymphocytes	1.36	0.118	CD247,CHP1,GRB2,MAP2K4,MAPK10,MAPK8,PPP3R1,RAP1A,SOS1,TGFB2,TGFBR1
Role of WNT/GSK-3β Signaling in the Pathogenesis of Influenza	1.36	0.133	CSNK1A1,CSNK1G3,CTNNB1,FZD3,NCOA2,SIAH1,TCF4,WNT5A
GABA Receptor Signaling	1.35	0.109	ADCY1,CACNA1B,CACNA1C,CACNA2D1,CACNG7,GABRA4,GABRB1,GABRG3,GABRQ,GNA13,GNB1,GNG5,GPHN,GUCY1A1
UVC-Induced MAPK Signaling	1.3	0.137	MAP2K4,MAPK10,MAPK8,PRKCE,PRKCH,RAP1A,SRC
BMP signaling pathway	1.29	0.119	ACVR2A,BMP1,GRB2,MAP2K4,MAPK10,MAPK8,PITX2,PRKACB,RAP1A,SOS1
Opioid Signaling Pathway	1.27	0.0933	ADCY1,CACNA1B,CACNA1C,CACNA2D1,CACNG7,CTNNB1,FRK,GNA13,GNB1,GNG5,GRIN3A,GRK4,GUCY1A1,MAP2K4,PPP3R1,PRKACB,PRKCE,PRKCH,RAP1A,RGS17,RGS4,RGS7,SOS1,SRC,TCF4
Cardiac β-adrenergic Signaling	1.26	0.101	ADCY1,ADRB1,AKAP6,ATP2A2,CACNA1B,CACNA1C,CACNA2D1,CACNG7,GNA13,GNB1,GNG5,GUCY1A1,PPM1L,PPP1R12A,PPP2CA,PPP2R2A,PRKACB
Renin-Angiotensin Signaling	1.26	0.108	ADCY1,GRB2,GUCY1A1,MAP2K4,MAPK10,MAPK8,PAK3,PIK3CA,PRKACB,PRKCE,PRKCH,RAP1A,SOS1
Zymosterol Biosynthesis	1.26	0.333	LBR,NSDHL
Estrogen Receptor Signaling	1.25	0.0881	ADCY1,CACNA1B,CACNA1C,CACNA2D1,CACNG7,CARM1,CDK8,CFL2,CTBP2,FOXA1,GNA13,GNB1,GNG5,GRB2,GUCY1A1,IGF2,LEP,MED14,MMP16,MMP25,NCOA2,NR3C1,NRIP1,PIK3CA,PPP1R12A,PRKAA2,PRKACB,PRKCE,PRKCH,PTEN,RAP1A,SOS1,SRC,TBL1XR1
FAK Signaling	1.25	0.0832	ACVR2A,ADGRA1,ADGRB3,ADGRG3,ADRB1,ARHGEF7,ARPC5,AVPR2,C3AR1,CALCR,CAPN7,CCKAR,CCR5,CD247,COL1A2,CTNNB1,DRD1,EFNA1,ELK3,FZD3,GPR12,GPR146,GPR6,GRB2,HTR2A,HTR2C,HTR5A,IL17RD,ITGA2,LGR5,LPAR4,MAP2K4,MAPK10,MAPK8,P2RY1,PAK3,PDGFRA,PIK3CA,PTEN,PTPRA,RAP1A,RB1CC1,RXFP1,SOCS7,SOS1,SRC,TCF4,TGFB2,TGFBR1,TGFBR3,WIPF1
Glutaminergic Receptor Signaling Pathway (Enhanced)	1.25	0.0909	ADCY1,AGK,CACNA1B,CACNA1C,CACNA2D1,CACNG7,CHP1,DGKB,FMR1,GABRA4,GABRB1,GABRG3,GABRQ,GRIA2,GRIN3A,GUCY1A1,HOMER1,KCNK9,NR3C1,PIK3CA,PPP3R1,PRKACB,PRKCE,PRKCH,SLC1A2,SRC,STX16,TGFB2
Corticotropin Releasing Hormone Signaling	1.23	0.103	ADCY1,ARPC5,CACNA1B,CACNA1C,CACNA2D1,CACNG7,GLI2,GLI3,GUCY1A1,NR4A1,PRKACB,PRKCE,PRKCH,PTCH1,RAP1A
Signaling by Rho Family GTPases	1.22	0.093	ARHGEF18,ARHGEF7,ARPC5,Cdc42,CDH12,CDH6,CFL2,GNA13,GNB1,GNG5,ITGA2,MAP2K4,MAPK10,MAPK8,PAK3,PIK3CA,PIP5K1A,PPP1R12A,RDX,RHOBTB1,SEPTIN11,SEPTIN7,SEPTIN8,WIPF1
GDNF Family Ligand-Receptor Interactions	1.22	0.12	FRS2,GRB2,IRS2,MAP2K4,MAPK10,MAPK8,PIK3CA,RAP1A,SOS1
Calcium-induced T Lymphocyte Apoptosis	1.22	0.132	ATP2A2,CD247,CHP1,NR4A1,PPP3R1,PRKCE,PRKCH
G-Protein Coupled Receptor Signaling	1.22	0.0822	ADCY1,ADGRA1,ADGRB3,ADGRG3,ADRB1,AVPR2,C3AR1,CALCR,CCKAR,CCR5,CHP1,CNGA2,CTNNB1,DRD1,DUSP6,FZD3,GNA13,GNB1,GNG5,GPR12,GPR146,GPR6,GRB2,GRK4,GUCY1A1,HCN1,HTR2A,HTR2C,HTR5A,LGR5,LPAR4,MAP2K4,MAP3K13,MAP3K2,MAP3K3,MAP3K4,Map3k7,MAPK10,MAPK8,P2RY1,PAK3,PIK3CA,PPP3R1,PRKACB,PRKCE,RAP1A,RASGRP1,RGS4,RGS7,RXFP1,SIX1,SOS1,SRC,TTN
Cholecystokinin/Gastrin-mediated Signaling	1.21	0.109	Cdc42,GNA13,GRB2,MAP2K4,MAPK10,MAPK8,PRKCE,PRKCH,RAP1A,RHOBTB1,SOS1,SRC
Endocannabinoid Neuronal Synapse Pathway	1.21	0.103	ADCY1,CACNA1B,CACNA1C,CACNA2D1,CACNG7,CHP1,GNB1,GNG5,GRIA2,GRIN3A,GUCY1A1,MAPK10,MAPK8,PPP3R1,PRKACB
nNOS Signaling in Neurons	1.2	0.14	CAPN7,CHP1,GRIN3A,PPP3R1,PRKCE,PRKCH
Nitric Oxide Signaling in the Cardiovascular System	1.19	0.108	ADRB1,ATP2A2,CACNA1B,CACNA1C,CACNA2D1,CACNG7,GUCY1A1,PIK3CA,PRKACB,PRKCE,PRKCH,PRKG1
CDC42 Signaling	1.19	0.104	ARPC5,CD247,CFL2,EXOC3,EXOC5,EXOC6,ITGA2,MAP2K4,MAPK10,MAPK8,PAK3,PPP1R12A,SRC,WIPF1
STAT3 Pathway	1.19	0.104	FGFR2,HGF,IL17RD,MAP2K4,MAPK10,MAPK8,NTRK2,PDGFRA,RAP1A,SOCS7,SRC,TGFB2,TGFBR1,TGFBR3
Neurovascular Coupling Signaling Pathway	1.18	0.0952	CACNA1B,CACNA1C,CACNA2D1,CACNG7,ENTPD5,GABRA4,GABRB1,GABRG3,GABRQ,GJA1,GRIA2,GRIN3A,GUCY1A1,KCNJ2,P2RY1,PPP1R12A,PRKACB,PRKG1,SLC16A1,SLC1A2
PTEN Signaling	1.17	0.101	BCL2L11,CBL,FGFR2,GRB2,ITGA2,MAGI2,NTRK2,PDGFRA,PIK3CA,PTEN,RAP1A,SHARPIN,SOS1,TGFBR1,TGFBR3
Serotonin Receptor Signaling	1.16	0.0855	ADCY1,ADRB1,ARFGEF2,CACNA1B,CACNA1C,CACNA2D1,CACNG7,CCNE2,Cdc42,FRK,GCH1,GNA13,GNB1,GNG5,GUCY1A1,HTR2A,HTR2C,HTR5A,KALRN,LEP,MAOA,MAP1LC3B,MAP2K4,OCLN,PAK3,PIK3CA,PPP1R12A,PRKACB,PRKCE,PRKCH,RAP1A,RHOBTB1,SLC9A3,SRC,TEAD1,TGFB2,TTN
Apelin Pancreas Signaling Pathway	1.16	0.136	MAP2K4,MAPK10,MAPK8,PIK3CA,PRKAA2,PRKACB
RHOGDI Signaling	1.15	0.0943	ARHGAP5,ARHGEF18,ARHGEF7,ARPC5,Cdc42,CDH12,CDH6,CFL2,DLC1,GNA13,GNB1,GNG5,ITGA2,MYH10,PAK3,PIP5K1A,PPP1R12A,RDX,RHOBTB1,SRC
Xenobiotic Metabolism General Signaling Pathway	1.14	0.104	AHR,CUL3,MAP2K4,MAP3K13,MAP3K2,MAP3K3,MAP3K4,Map3k7,MAPK8,PIK3CA,PRKCE,PRKCH,RAP1A
Amyotrophic Lateral Sclerosis Signaling	1.14	0.106	ALS2,CACNA1B,CACNA1C,CACNA2D1,CACNG7,CAPN7,GRIA2,GRIN3A,HECW1,PIK3CA,RAB5A,SLC1A2
PAK Signaling	1.14	0.106	ARHGEF7,CFL2,GRB2,ITGA2,MAP2K4,MAPK10,MAPK8,PAK3,PDGFRA,PIK3CA,RAP1A,SOS1
RAN Signaling	1.14	0.2	IPO5,KPNA3,KPNA4
Ephrin Receptor Signaling	1.13	0.095	ARPC5,CFL2,CXCL12,EFNA1,EPHA2,EPHA5,EPHA7,GNA13,GNB1,GNG5,GRB2,GRIN3A,ITGA2,KALRN,PAK3,RAP1A,SOS1,SRC,WIPF1
Basal Cell Carcinoma Signaling	1.12	0.119	BMP1,CTNNB1,FZD3,GLI2,GLI3,PTCH1,TCF4,WNT5A
Endocannabinoid Developing Neuron Pathway	1.12	0.103	ADCY1,CTNNB1,GNB1,GNG5,GUCY1A1,MAP2K4,MAPK10,MAPK8,PAX6,PIK3CA,PRKACB,RAP1A,SRC
Integrin Signaling	1.1	0.0941	ARHGAP5,ARHGEF7,ARPC5,CAPN7,Cdc42,GRB2,ITGA2,MAP2K4,MAPK8,PAK3,PIK3CA,PPP1R12A,PTEN,RAP1A,RHOBTB1,SOS1,SRC,TTN,WIPF1
ERBB Signaling	1.1	0.11	GRB2,MAP2K4,MAPK10,MAPK8,PAK3,PIK3CA,PRKCE,PRKCH,RAP1A,SOS1
Cardiac Hypertrophy Signaling (Enhanced)	1.1	0.083	ACVR2A,ADCY1,ADRB1,ATP2A2,CACNA1B,CACNA1C,CACNA2D1,CACNG7,CHP1,CTNNB1,FGF13,FGF9,FGFR2,FZD3,GNA13,GNB1,GNG5,GUCY1A1,IL17RD,IL5,ITGA2,LEP,MAP2K4,MAP3K13,MAP3K2,MAP3K3,MAP3K4,Map3k7,MAPK10,MAPK8,PIK3CA,PPP3R1,PRKACB,PRKCE,PRKCH,PRKG1,PTEN,RAP1A,TGFB2,TGFBR1,TGFBR3,WNT5A
Apelin Liver Signaling Pathway	1.09	0.16	COL1A2,MAP2K4,MAPK10,MAPK8
Ephrin A Signaling	1.08	0.13	CFL2,EFNA1,EPHA2,EPHA5,EPHA7,PIK3CA
TGF-β Signaling	1.08	0.109	ACVR2A,GRB2,MAP2K4,MAPK8,PITX2,RAP1A,RNF111,SOS1,TGFB2,TGFBR1
Adrenergic Receptor Signaling Pathway (Enhanced)	1.06	0.095	ADCY1,ADRB1,ATP6V0A2,ATP6V1A,CACNA1B,CACNA1C,CACNA2D1,CACNG7,GUCY1A1,IL5,LEP,MAOA,PRKACB,PRKCE,PRKCH,SLC1A2,TGFB2
SNARE Signaling Pathway	1.06	0.101	ADCY1,CACNA1B,CACNA2D1,GUCY1A1,MYH10,PRKACB,RAB1A,RAB22A,SNAP91,STX16,STXBP5,SYT1,SYT4
Cell Cycle Regulation by BTG Family Proteins	1.06	0.139	CCNE2,E2F3,PPM1L,PPP2CA,PPP2R2A
Paxillin Signaling	1.05	0.105	ARHGEF7,GRB2,ITGA2,MAP2K4,MAPK10,MAPK8,PAK3,PIK3CA,RAP1A,SOS1,SRC
Glioblastoma Multiforme Signaling	1.05	0.0958	CCNE2,Cdc42,CDK6,CTNNB1,E2F3,FZD3,GRB2,IGF2,PDGFRA,PIK3CA,PTEN,RAP1A,RHOBTB1,SOS1,SRC,WNT5A
NGF Signaling	1.03	0.102	GRB2,MAP2K4,MAP3K13,MAP3K2,MAP3K3,MAP3K4,Map3k7,MAPK10,MAPK8,PIK3CA,RAP1A,SOS1
Prolactin Signaling	1.03	0.106	GRB2,NR3C1,PIK3CA,PRKCE,PRKCH,RAP1A,SOCS7,SOS1,STAT5A,STAT5B
Factors Promoting Cardiogenesis in Vertebrates	1.01	0.0972	ACVR2A,BMP1,CTNNB1,FZD3,MAP2K4,MAPK10,MAPK8,PRKCE,PRKCH,TCF4,TGFB2,TGFBR1,TGFBR3,WNT5A
Ephrin B Signaling	1.01	0.113	CBL,CFL2,CTNNB1,CXCL12,GNA13,GNB1,GNG5,KALRN
ID1 Signaling Pathway	1.01	0.0923	ACVR2A,ATF3,BHLHE40,CHRNB3,CTNNB1,CUL3,FGFR2,FN1,FRK,GLI2,IGF2,PIK3CA,PTEN,RAP1A,SRC,TGFB2,TGFBR1,TGFBR3
Regulation of the Epithelial Mesenchymal Transition in Development Pathway	1	0.108	CTNNB1,FZD3,GLI2,GLI3,MAML1,PTCH1,RBPJ,TCF4,WNT5A
CLEAR Signaling Pathway	0.997	0.0876	ATP6V0A2,ATP6V1A,CHP1,FGFR2,HGF,NTRK2,PDGFRA,PPM1L,PPP2CA,PPP2R2A,PPP3R1,PRKAA2,PRKCE,PRKCH,RAP1A,RHEB,RRAGD,SESN2,TGFB2,TGFBR1,TGFBR3,TLR4,YWHAG,YWHAZ
Cachexia Signaling Pathway	0.986	0.0854	ACVR2A,ADCY1,ADRB1,CAPN7,GUCY1A1,IL5,LEP,MAP1LC3B,MAP2K4,MAPK10,MAPK8,MSTN,NR3C1,PIK3CA,PRKAA2,PRKACB,PRKCE,PRKCH,PSMB11,PSMD11,PTEN,SIRT1,STAT5A,STAT5B,TGFB2,TGFBR1,TGFBR3,TLR4
Amyloid Processing	0.982	0.122	BACE2,CAPN7,CDK5R1,CSNK1A1,PRKACB,PRKCE
FGF Signaling	0.98	0.107	FGF13,FGF9,FGFR2,FRS2,GRB2,HGF,MAPK8,PIK3CA,SOS1
Dilated Cardiomyopathy Signaling Pathway	0.975	0.0959	ADCY1,ADRB1,ATP2A2,CACNA1B,CACNA1C,CACNA2D1,CACNG7,GUCY1A1,MAP3K3,MYH10,PRKACB,PRKCE,SGCD,TTN
Tight Junction Signaling	0.965	0.093	CPSF6,CTNNB1,JAM3,MAGI2,MYH10,OCLN,PPM1L,PPP2CA,PPP2R2A,PRKACB,PTEN,SPTAN1,STX16,TGFB2,TGFBR1,TIAM1
IL-2 Signaling	0.965	0.115	GRB2,MAPK8,PIK3CA,RAP1A,SOS1,STAT5A,STAT5B
ATM Signaling	0.96	0.103	CBX1,CDK1,MAP2K4,MAPK10,MAPK8,PPM1L,PPP2CA,PPP2R2A,SMC1A,ZEB1
ERK5 Signaling	0.958	0.11	GNA13,MAP3K2,MAP3K3,RAP1A,SGK1,SRC,YWHAG,YWHAZ
Type II Diabetes Mellitus Signaling	0.957	0.0952	ADIPOR2,CACNA1B,CACNA1C,CACNA2D1,CACNG7,IRS2,MAP2K4,MAPK10,MAPK8,PIK3CA,PRKAA2,PRKCE,PRKCH,SOCS7
PDGF Signaling	0.957	0.106	ABL2,GRB2,MAP2K4,MAPK8,PDGFRA,PIK3CA,RAP1A,SOS1,SRC
14-3-3-mediated Signaling	0.954	0.0984	CBL,GRB2,MAP2K4,MAPK10,MAPK8,PIK3CA,PRKCE,PRKCH,RAP1A,SRC,YWHAG,YWHAZ
CSDE1 Signaling Pathway	0.95	0.12	CNOT6,CTNNB1,DCP2,FN1,PTEN,SYNCRIP
UVB-Induced MAPK Signaling	0.95	0.12	MAP2K4,MAPK10,MAPK8,PIK3CA,PRKCE,PRKCH
Androgen Signaling	0.936	0.0932	CACNA1B,CACNA1C,CACNA2D1,CACNG7,GNA13,GNB1,GNG5,MNAT1,NCOA2,PRKACB,PRKCE,PRKCH,SRC,TAF11,TAF12
WNK Renal Signaling Pathway	0.917	0.101	CBL,CUL3,IRS2,PIK3CA,PRKCE,PRKCH,SGK1,STK39,SUGT1,WNK3
Xenobiotic Metabolism Signaling	0.914	0.0866	ABCC2,AHR,CUL3,HS2ST1,HS6ST2,MAOA,MAP2K4,MAP3K13,MAP3K2,MAP3K3,MAP3K4,Map3k7,MAPK8,NRIP1,PIK3CA,PPM1L,PPP2CA,PPP2R2A,PRKCE,PRKCH,RAP1A,SULT1E1
Apelin Endothelial Signaling Pathway	0.91	0.0949	ADCY1,GNA13,GNB1,GNG5,GUCY1A1,MAP2K4,MAPK10,MAPK8,PIK3CA,PRKAA2,PRKCE,PRKCH,RAP1A
ERB2-ERBB3 Signaling	0.909	0.111	GRB2,PIK3CA,PTEN,RAP1A,SOS1,STAT5A,STAT5B
NUR77 Signaling in T Lymphocytes	0.908	0.107	CD247,CHP1,MAP3K2,MAP3K3,NR4A1,PPP3R1,PRKCE,PRKCH
Macropinocytosis Signaling	0.908	0.107	ANKFY1,HGF,PIK3CA,PRKCE,PRKCH,RAB5A,RAP1A,SRC
Breast Cancer Regulation by Stathmin1	0.907	0.0794	ADGRA1,ADGRB3,ADGRG3,ADRB1,ARHGEF18,ARHGEF7,AVPR2,C3AR1,CALCR,CCKAR,CCR5,CDK1,CDK6,DRD1,E2F3,FZD3,GNA13,GNB1,GNG5,GPR12,GPR146,GPR6,GRB2,HGF,HTR2A,HTR2C,HTR5A,LGR5,LPAR4,P2RY1,PIK3CA,PPM1L,PPP1R12A,PPP2CA,PPP2R2A,PRKACB,PRKCE,PRKCH,RAP1A,RB1CC1,RXFP1,SOS1,TGFB2,TSG101
Gαq Signaling	0.903	0.092	CALCR,Cdc42,CHP1,GNA13,GNB1,GNG5,HTR2A,HTR2C,PIK3CA,PPP3R1,PRKCE,PRKCH,RGS4,RGS7,RHOBTB1
ILK Signaling	0.902	0.0899	Cdc42,CFL2,CTNNB1,FN1,IRS2,MAP2K4,MAPK10,MAPK8,MYH10,PIK3CA,PPM1L,PPP1R12A,PPP2CA,PPP2R2A,PTEN,RHOBTB1,RICTOR
Fatty Acid Biosynthesis Initiation II	0.891	0.5	OXSM
ERK/MAPK Signaling	0.889	0.0887	DUSP2,DUSP6,ELK3,GRB2,ITGA2,PAK3,PIK3CA,PPM1L,PPP1R12A,PPP2CA,PPP2R2A,PRKACB,PRKCE,RAP1A,SOS1,SRC,YWHAG,YWHAZ
Actin Nucleation by ARP-WASP Complex	0.888	0.102	ARPC5,Cdc42,GRB2,ITGA2,PPP1R12A,RAP1A,RHOBTB1,SOS1,WIPF1
Regulation of Cellular Mechanics by Calpain Protease	0.888	0.102	CAPN7,CCNE2,CDK1,CDK6,CNGA2,GRB2,ITGA2,RAP1A,SRC
Clathrin-mediated Endocytosis Signaling	0.888	0.0895	AP3S1,AP4M1,ARPC5,CBL,CHP1,FGF13,FGF9,GRB2,PIK3CA,PPP3R1,RAB5A,SNAP91,SNX9,SRC,TFRC,TSG101,USP9X
Tumor Microenvironment Pathway	0.887	0.0915	COL1A2,CXCL12,FGF13,FGF9,FN1,HGF,IGF2,LEP,MMP16,MMP25,PIK3CA,RAP1A,SLC16A1,TGFB2,TIAM1
T Cell Receptor Signaling	0.887	0.0904	CBL,CD247,CHP1,CTNNB1,DUSP6,GRB2,IL5,ITGA2,MAP2K4,MAPK8,PIK3CA,PPP3R1,RAP1A,RASGRP1,SOS1,TCF4
Glutamate Receptor Signaling	0.883	0.109	GNB1,GNG5,GRIA2,GRIN3A,HOMER1,SLC17A6,SLC1A2
Actin Cytoskeleton Signaling	0.881	0.087	ARHGAP24,ARHGEF7,ARPC5,CFL2,FGF13,FGF9,FN1,GNA13,GRB2,ITGA2,MYH10,PAK3,PIK3CA,PIP5K1A,PPP1R12A,RAP1A,RDX,SOS1,TIAM1,TTN
CREB Signaling in Neurons	0.881	0.0788	ADCY1,ADGRA1,ADGRB3,ADGRG3,ADRB1,AVPR2,C3AR1,CACNA1B,CACNA1C,CACNA2D1,CACNG7,CALCR,CCKAR,CCR5,DRD1,FGFR2,FZD3,GNA13,GNB1,GNG5,GPR12,GPR146,GPR6,GRB2,GRIA2,GUCY1A1,HGF,HTR2A,HTR2C,HTR5A,LGR5,LPAR4,NTRK2,P2RY1,PDGFRA,PIK3CA,PRKACB,PRKCE,PRKCH,RAP1A,RXFP1,SOS1,TGFB2,TGFBR1,TGFBR3
Oncostatin M Signaling	0.874	0.122	GRB2,RAP1A,SOS1,STAT5A,STAT5B
Neuregulin Signaling	0.867	0.0965	CDK5R1,GRB2,ITGA2,PRKCE,PRKCH,PTEN,RAP1A,SOS1,SRC,STAT5A,STAT5B
Cell Cycle Control of Chromosomal Replication	0.861	0.113	CDK1,CDK13,CDK17,CDK19,CDK6,CDK8
Neurotrophin/TRK Signaling	0.86	0.104	FRS2,GRB2,MAP2K4,MAPK8,NTRK2,PIK3CA,RAP1A,SOS1
PPARα/RXRα Activation	0.857	0.0894	ACVR2A,ADCY1,ADIPOR2,CLOCK,GRB2,GUCY1A1,MAP2K4,MAPK8,PRKAA2,PRKACB,RAP1A,SOS1,STAT5B,TGFB2,TGFBR1,TGFBR3
Erythropoietin Signaling Pathway	0.857	0.0915	CTNNB1,GRB2,IL5,IRS2,LEP,PIK3CA,PRKCE,PRKCH,RAP1A,SOS1,SRC,STAT5A,STAT5B,TGFB2
IGF-1 Signaling	0.856	0.098	GRB2,IRS2,MAPK8,PIK3CA,PRKACB,RAP1A,SOCS7,SOS1,YWHAG,YWHAZ
Human Embryonic Stem Cell Pluripotency	0.817	0.0872	ACVR2A,BMP1,CTNNB1,FGFR2,FZD3,GRB2,MAP2K4,NTRK2,PDGFRA,PIK3CA,PRKCE,PRKCH,RAP1A,SOS1,TGFB2,TGFBR1,WNT5A
Natural Killer Cell Signaling	0.812	0.0888	CD226,CD247,CFL2,COL1A2,GRB2,MAP3K13,MAP3K2,MAP3K3,MAP3K4,Map3k7,PAK3,PIK3CA,RAP1A,SOS1,WIPF1
Agrin Interactions at Neuromuscular Junction	0.809	0.104	ARHGEF7,MAP2K4,MAPK10,MAPK8,PAK3,RAP1A,SRC
Role of Osteoblasts in Rheumatoid Arthritis Signaling Pathway	0.808	0.0861	ACVR2A,CSNK1A1,CSNK1G3,CTNNB1,CXCL12,FZD3,IL5,LEP,MMP16,MMP25,PIK3CA,SOST,SRC,STAT5A,STAT5B,TCF4,TGFB2,WNT5A
EGF Signaling	0.806	0.109	GRB2,MAP2K4,MAPK8,PIK3CA,SOS1,SRC
CTLA4 Signaling in Cytotoxic T Lymphocytes	0.797	0.0882	AHR,CD247,FRK,GRB2,ITGA2,MAP2K4,MAPK10,MAPK8,PIK3CA,PPM1L,PPP2CA,PPP2R2A,RAP1A,SRC,TGFB2
Role of Osteoblasts, Osteoclasts and Chondrocytes in Rheumatoid Arthritis	0.795	0.0857	ACVR2A,BMP1,CALCR,CBL,CHP1,CSNK1A1,CSNK1G3,CTNNB1,FZD3,MAP2K4,MAPK10,MAPK8,PIK3CA,PPP3R1,SOST,SRC,TCF4,WNT5A
p70S6K Signaling	0.793	0.0916	GRB2,PIK3CA,PPM1L,PPP2CA,PPP2R2A,PRKCE,PRKCH,RAP1A,SOS1,SRC,YWHAG,YWHAZ
Growth Hormone Signaling	0.785	0.103	IGF2,PIK3CA,PRKCE,PRKCH,SOCS7,STAT5A,STAT5B
Role of CHK Proteins in Cell Cycle Checkpoint Control	0.78	0.107	CDK1,E2F3,HUS1,PPM1L,PPP2CA,PPP2R2A
RAR Activation	0.766	0.0795	ACVR2A,ADCY1,ADH7,CARM1,Cdc42,CNGA2,COL1A2,DHRS9,GATA6,GNB1,GUCY1A1,IL5,LEP,MAP2K4,MAPK10,MAPK8,MNAT1,NRIP1,PAX6,PIK3CA,PITX2,PRKACB,PTEN,RHOBTB1,SRC,STAT5A,STAT5B,TGFB2,TGFBR1,TGFBR3,TRIM24
p53 Signaling	0.766	0.0957	CTNNB1,MAPK8,PERP,PIK3CA,PTEN,SIRT1,STAG1,TIGAR,TP53INP1
IL-1 Signaling	0.766	0.0957	ADCY1,GNA13,GNB1,GNG5,GUCY1A1,MAP2K4,MAPK10,MAPK8,PRKACB
FXR/RXR Activation	0.762	0.0935	A1BG,ABCC2,FOXA1,FOXA2,MAP2K4,MAPK10,MAPK8,MTTP,TTR,VLDLR
IL-17A Signaling in Gastric Cells	0.753	0.136	MAP2K4,MAPK10,MAPK8
Cyclins and Cell Cycle Regulation	0.752	0.0976	CCNE2,CDK1,CDK6,E2F3,PPM1L,PPP2CA,PPP2R2A,TGFB2
JAK/STAT Signaling	0.752	0.0976	GRB2,PIAS2,PIK3CA,RAP1A,SOCS7,SOS1,STAT5A,STAT5B
Systemic Lupus Erythematosus in T Cell Signaling Pathway	0.752	0.085	CBL,CD247,Cdc42,CHP1,GNA13,GRB2,LEP,MAP2K4,PIK3CA,PPM1L,PPP2CA,PPP2R2A,PPP3R1,RAP1A,RDX,RHOBTB1,SOS1
Thrombin Signaling	0.745	0.0841	ADCY1,ARHGEF18,ARHGEF7,Cdc42,GATA6,GNA13,GNB1,GNG5,GRB2,GUCY1A1,PIK3CA,PPP1R12A,PRKCE,PRKCH,RAP1A,RHOBTB1,SOS1,SRC
Transcriptional Regulatory Network in Embryonic Stem Cells	0.737	0.087	ACVR2A,CTNNB1,FGFR2,FZD3,GATA6,IGF2,PAX6,PIK3CA,RAP1A,TGFB2,TGFBR1,TGFBR3,TRIM24,WNT5A
LPS-stimulated MAPK Signaling	0.732	0.0964	MAP2K4,MAPK10,MAPK8,PIK3CA,PRKCE,PRKCH,RAP1A,TLR4
Methylglyoxal Degradation I	0.73	0.333	GLO1
5-aminoimidazole Ribonucleotide Biosynthesis I	0.73	0.333	PPAT
Thyronamine and Iodothyronamine Metabolism	0.73	0.333	DIO2
Palmitate Biosynthesis I (Animals)	0.73	0.333	OXSM
Tetrahydrobiopterin Biosynthesis I	0.73	0.333	GCH1
Inosine-5'-phosphate Biosynthesis II	0.73	0.333	ADSL
Thyroid Hormone Metabolism I (via Deiodination)	0.73	0.333	DIO2
Tetrahydrobiopterin Biosynthesis II	0.73	0.333	GCH1
NAD Biosynthesis III	0.73	0.333	NAMPT
S-adenosyl-L-methionine Biosynthesis	0.73	0.333	MAT2A
Glioma Signaling	0.728	0.0902	CDK6,E2F3,GRB2,IGF2,PDGFRA,PIK3CA,PRKCE,PRKCH,PTEN,RAP1A,SOS1
Fc Epsilon RI Signaling	0.711	0.0909	GRB2,IL5,MAP2K4,MAPK10,MAPK8,PIK3CA,PRKCE,PRKCH,RAP1A,SOS1
PCP (Planar Cell Polarity) Pathway	0.707	0.102	FZD3,MAP2K4,MAPK10,MAPK8,RSPO3,WNT5A
IL-9 Signaling	0.698	0.114	IRS2,PIK3CA,STAT5A,STAT5B
Antiproliferative Role of TOB in T Cell Signaling	0.698	0.114	CCNE2,CD247,TGFB2,TGFBR1
Gαi Signaling	0.686	0.087	ADCY1,GNA13,GNB1,GNG5,GRB2,GUCY1A1,PRKACB,RAP1A,RGS4,RGS7,SOS1,SRC
Endometrial Cancer Signaling	0.685	0.1	CTNNB1,GRB2,PIK3CA,PTEN,RAP1A,SOS1
Role of NFAT in Regulation of the Immune Response	0.677	0.0838	CD247,CHP1,CSNK1A1,CSNK1G3,GNA13,GNB1,GNG5,GRB2,IPO5,KPNA3,KPNA4,PIK3CA,PPP3R1,RAP1A,SOS1
Cleavage and Polyadenylation of Pre-mRNA	0.673	0.154	CPSF6,PAPOLA
Acyl-CoA Hydrolysis	0.673	0.154	ACOT7,MBLAC2
Cholesterol Biosynthesis I	0.673	0.154	LBR,NSDHL
Cholesterol Biosynthesis II (via 24,25-dihydrolanosterol)	0.673	0.154	LBR,NSDHL
Cholesterol Biosynthesis III (via Desmosterol)	0.673	0.154	LBR,NSDHL
Notch Signaling	0.668	0.111	CNTN1,DTX4,MAML1,RBPJ
Synaptic Long Term Potentiation	0.667	0.0873	ADCY1,CACNA1C,CHP1,GRIA2,GRIN3A,PPP1R12A,PPP3R1,PRKACB,PRKCE,PRKCH,RAP1A
G Protein Signaling Mediated by Tubby	0.658	0.0946	CD247,GNA13,GNB1,GNG5,GRB2,NAMPT,THRB
Hepatic Cholestasis	0.657	0.0838	ABCC2,ADCY1,GUCY1A1,IL5,LEP,MAP2K4,MAP3K4,MAPK10,MAPK8,PRKACB,PRKCE,PRKCH,TGFB2,TLR4
GPCR-Mediated Nutrient Sensing in Enteroendocrine Cells	0.647	0.0877	ADCY1,CACNA1B,CACNA1C,CACNA2D1,CACNG7,GNG5,GUCY1A1,PRKACB,PRKCE,PRKCH
Mitotic Roles of Polo-Like Kinase	0.642	0.0968	CDK1,PPM1L,PPP2CA,PPP2R2A,SLK,SMC1A
Role of Pattern Recognition Receptors in Recognition of Bacteria and Viruses	0.638	0.0859	C3AR1,IL5,LEP,MAP2K4,MAPK10,MAPK8,PIK3CA,PRKCE,PRKCH,TGFB2,TLR4
Gα12/13 Signaling	0.638	0.0859	CDH12,CDH6,CTNNB1,GNA13,LPAR4,MAP2K4,MAPK10,MAPK8,PIK3CA,RAP1A,SRC
Endocannabinoid Cancer Inhibition Pathway	0.63	0.0845	ADCY1,ATF3,CCNE2,CTNNB1,GNA13,GUCY1A1,MAP2K4,PIK3CA,PRKAA2,PRKACB,SRC,TCF4
FAT10 Cancer Signaling Pathway	0.626	0.1	ACVR2A,CTNNB1,TGFB2,TGFBR1,TGFBR3
DNA Double-Strand Break Repair by Non-Homologous End Joining	0.625	0.143	DCLRE1C,LIG4
Angiopoietin Signaling	0.621	0.0921	GRB2,PAK3,PIK3CA,RAP1A,SOS1,STAT5A,STAT5B
Thyroid Cancer Signaling	0.621	0.0921	CTNNB1,IRS2,NTRK2,PIK3CA,PTEN,RAP1A,TCF4
Melatonin Degradation II	0.619	0.25	MAOA
Molybdenum Cofactor Biosynthesis	0.619	0.25	GPHN
Estrogen-mediated S-phase Entry	0.607	0.115	CCNE2,CDK1,E2F3
Acute Myeloid Leukemia Signaling	0.606	0.0889	GRB2,MAP2K4,PIK3CA,RAP1A,SOS1,STAT5A,STAT5B,TCF4
T Cell Exhaustion Signaling Pathway	0.604	0.0833	ACVR2A,CD247,MAP2K4,MAPK10,MAPK8,PIK3CA,PPM1L,PPP2CA,PPP2R2A,RAP1A,TGFBR1,TGFBR3
HMGB1 Signaling	0.591	0.0828	Cdc42,IL5,Kat6b,LEP,MAP2K4,MAPK10,MAPK8,PIK3CA,RAP1A,RHOBTB1,TGFB2,TLR4
Fcγ Receptor-mediated Phagocytosis in Macrophages and Monocytes	0.59	0.0879	ARPC5,CBL,DGKB,PIP5K1A,PRKCE,PRKCH,PTEN,SRC
PD-1, PD-L1 cancer immunotherapy pathway	0.59	0.0879	CD247,PDCD4,PIK3CA,PTEN,RASGRP1,STAT5A,STAT5B,TGFB2
TR/RXR Activation	0.588	0.0847	ADRB1,DIO2,KLF9,NCOA2,NXPH2,PIK3CA,SRC,STRBP,TBL1XR1,THRB
Role of NANOG in Mammalian Embryonic Stem Cell Pluripotency	0.588	0.0847	ACVR2A,BMP1,CTNNB1,FZD3,GATA6,GRB2,PIK3CA,RAP1A,SOS1,WNT5A
Th2 Pathway	0.588	0.0847	ACVR2A,CCR5,CD247,GRB2,IL5,PIK3CA,STAT5A,STAT5B,TGFBR1,TGFBR3
Mechanisms of Viral Exit from Host Cells	0.587	0.103	LMNB1,PRKCE,PRKCH,TSG101
IL-17A Signaling in Fibroblasts	0.585	0.0897	ARID5A,COL1A2,CXCL12,FN1,MAP2K4,MAPK10,MAPK8
α-Adrenergic Signaling	0.581	0.0857	ADCY1,GNA13,GNB1,GNG5,GUCY1A1,PRKACB,PRKCE,PRKCH,RAP1A
Noradrenaline and Adrenaline Degradation	0.576	0.111	ADH7,DHRS9,MAOA
Activin Inhibin Signaling Pathway	0.572	0.0798	ABHD5,ACVR2A,COL1A2,CTNNB1,MAP2K4,MAPK10,MAPK8,PAX6,PIK3CA,SOX17,TCF4,TGFB2,TGFBR3,TGIF2,TLR4
Role of JAK1 and JAK3 in γc Cytokine Signaling	0.563	0.0909	GRB2,IRS2,PIK3CA,RAP1A,STAT5A,STAT5B
ERBB4 Signaling	0.563	0.0909	GRB2,PIK3CA,PRKCE,PRKCH,RAP1A,SOS1
MIF Regulation of Innate Immunity	0.563	0.1	MAP2K4,MAPK10,MAPK8,TLR4
Phospholipase C Signaling	0.562	0.0772	ADCY1,ARHGEF18,ARHGEF7,CD247,Cdc42,CHP1,GNA13,GNB1,GNG5,GRB2,GUCY1A1,ITGA2,PPP1R12A,PPP3R1,PRKCE,PRKCH,RAP1A,RHOBTB1,SOS1,SRC
Insulin Receptor Signaling	0.557	0.0821	CBL,GRB2,IRS2,MAPK8,PIK3CA,PPP1R12A,PRKACB,PTEN,RAP1A,SGK1,SOS1
ISGylation Signaling Pathway	0.551	0.0875	ITGA2,MAGT1,MAP2K4,MAPK10,MAPK8,TLR4,TSG101
VEGF Family Ligand-Receptor Interactions	0.551	0.0875	GRB2,NRP2,PIK3CA,PRKCE,PRKCH,RAP1A,SOS1
MSP-RON Signaling in Cancer Cells Pathway	0.545	0.0815	CTNNB1,ELK3,GRB2,PIK3CA,RAP1A,SOS1,SRC,TCF4,TRIM24,YWHAG,YWHAZ
Insulin Secretion Signaling Pathway	0.544	0.0766	ADCY1,CACNA1B,CACNA1C,CACNA2D1,CACNG7,CCKAR,GUCY1A1,PCSK1,PIK3CA,PRKACB,PRKCE,PRKCH,RAP1A,SEC61G,SRC,SSR1,SSR3,STAT5A,STAT5B,STX16
B Cell Receptor Signaling	0.541	0.0791	CFL2,GRB2,MAP2K4,MAP3K13,MAP3K2,MAP3K3,MAP3K4,Map3k7,MAPK8,PIK3CA,PPP3R1,PTEN,RAP1A,SOS1
Role of JAK2 in Hormone-like Cytokine Signaling	0.541	0.0926	IRS2,LEP,MPL,STAT5A,STAT5B
Serotonin Degradation	0.54	0.0976	ADH7,B4GAT1,DHRS9,MAOA
Arsenate Detoxification I (Glutaredoxin)	0.536	0.2	GLRX2
FLT3 Signaling in Hematopoietic Progenitor Cells	0.535	0.0864	CBL,GRB2,PIK3CA,RAP1A,SOS1,STAT5A,STAT5B
RAC Signaling	0.533	0.0809	ARPC5,CDK5R1,CFL2,ITGA2,MAP2K4,MAPK8,PAK3,PIK3CA,PIP5K1A,RAP1A,TIAM1
GM-CSF Signaling	0.528	0.0882	GRB2,PIK3CA,PPP3R1,RAP1A,SOS1,STAT5B
CCR3 Signaling in Eosinophils	0.522	0.0813	CFL2,GNA13,GNB1,GNG5,PAK3,PIK3CA,PPP1R12A,PRKCE,PRKCH,RAP1A
ABRA Signaling Pathway	0.52	0.0854	CFL2,CHP1,MAP2K4,MAPK10,MAPK8,PPP3R1,SVIL
CD28 Signaling in T Helper Cells	0.512	0.0818	ARPC5,CD247,CHP1,GRB2,MAP2K4,MAPK10,MAPK8,PIK3CA,PPP3R1
Melanocyte Development and Pigmentation Signaling	0.501	0.0825	ADCY1,GRB2,GUCY1A1,PIK3CA,PRKACB,RAP1A,SOS1,SRC
Inhibition of ARE-Mediated mRNA Degradation Pathway	0.498	0.0784	CNOT6,DCP2,PAPOLA,PAPOLG,PPM1L,PPP2CA,PPP2R2A,PRKACB,PSMB11,PSMD11,YWHAG,YWHAZ
Iron homeostasis signaling pathway	0.498	0.08	ATP6V0A2,ATP6V1A,BMP1,CIAO2A,FLVCR1,PDGFRA,SLC39A14,STAT5A,STAT5B,TFRC
Neuropathic Pain Signaling in Dorsal Horn Neurons	0.487	0.0816	GRIA2,GRIN3A,NTRK2,PIK3CA,PRKACB,PRKCE,PRKCH,SRC
Ovarian Cancer Signaling	0.487	0.0779	CTNNB1,E2F3,FGF9,FZD3,GJA1,PIK3CA,PRKACB,PTEN,RAP1A,SRC,TCF4,WNT5A
fMLP Signaling in Neutrophils	0.486	0.0794	ARPC5,CHP1,GNA13,GNB1,GNG5,PIK3CA,PPP3R1,PRKCE,PRKCH,RAP1A
PXR/RXR Activation	0.484	0.0877	ABCB9,ABCC2,FOXA2,NR3C1,PRKACB
IL-7 Signaling Pathway	0.478	0.0845	GRB2,HGF,PIK3CA,SOS1,STAT5A,STAT5B
Orexin Signaling Pathway	0.478	0.0752	ADCY1,ATP6V0A2,ATP6V1A,CACNA1B,CACNA1C,CACNA2D1,CACNG7,GNB1,GNG5,GUCY1A1,PIK3CA,PIP5K1A,PRKAA2,PRKACB,PRKCE,PRKCH,SRC
Xenobiotic Metabolism CAR Signaling Pathway	0.476	0.0774	ABCC2,HS2ST1,HS6ST2,MAP2K4,NRIP1,PPM1L,PPP2CA,PPP2R2A,PRKCE,PRKCH,SRC,SULT1E1
Semaphorin Neuronal Repulsive Signaling Pathway	0.475	0.078	CFL2,FARP1,GUCY1A1,ITGA2,MAP2K4,NRP2,PAK3,PIK3CA,PPP1R12A,PRKACB,PRKG1
Virus Entry via Endocytic Pathways	0.474	0.0796	AP3S1,AP4M1,ITGA2,PIK3CA,PRKCE,PRKCH,RAP1A,SRC,TFRC
Pathogenesis of Multiple Sclerosis	0.471	0.167	CCR5
Role of Lipids/Lipid Rafts in the Pathogenesis of Influenza	0.471	0.167	RSAD2
Tryptophan Degradation to 2-amino-3-carboxymuconate Semialdehyde	0.471	0.167	TDO2
Inhibition of Matrix Metalloproteases	0.469	0.0968	MMP16,MMP25,RECK
Cancer Drug Resistance by Drug Efflux	0.467	0.0862	ABCC2,ABCG2,PIK3CA,PTEN,RAP1A
Synaptic Long Term Depression	0.461	0.0757	CACNA1B,CACNA1C,CACNA2D1,CACNG7,GNA13,GRIA2,GUCY1A1,PPM1L,PPP2CA,PPP2R2A,PRKCE,PRKCH,PRKG1,RAP1A
Hepatic Fibrosis / Hepatic Stellate Cell Activation	0.461	0.0757	CCR5,COL1A2,COL25A1,FGFR2,FN1,HGF,IGF2,KLF6,LEP,MYH10,PDGFRA,TGFB2,TGFBR1,TLR4
Wound Healing Signaling Pathway	0.458	0.0748	ACVR2A,COL1A2,COL25A1,FGFR2,FN1,GRB2,IL5,LEP,MAP2K4,MAPK10,MAPK8,RAP1A,SOS1,TGFB2,TGFBR1,TGFBR3
Osteoarthritis Pathway	0.458	0.0748	CTNNB1,FN1,FZD3,GLI2,GLI3,ITGA2,LEP,MATN3,NAMPT,PRKAA2,PTCH1,RBPJ,SIRT1,TCF4,TGFBR1,TLR4
eNOS Signaling	0.454	0.0769	ADCY1,CHRNB3,CNGA2,GUCY1A1,LPAR4,PIK3CA,PRKAA2,PRKACB,PRKCE,PRKCH,PRKG1
Chemokine Signaling	0.448	0.0822	CCR5,CXCL12,MAPK8,PPP1R12A,RAP1A,SRC
Ceramide Signaling	0.448	0.0805	MAP2K4,MAPK8,PIK3CA,PPM1L,PPP2CA,PPP2R2A,RAP1A
Adrenomedullin signaling pathway	0.443	0.0749	ADCY1,GRB2,GUCY1A1,MAP2K4,MAPK10,MAPK8,PIK3CA,PRKACB,PRKG1,RAP1A,SOS1,TFAP2B,TFAP2C,TTN
P2Y Purigenic Receptor Signaling Pathway	0.441	0.0769	ADCY1,GNB1,GNG5,GUCY1A1,P2RY1,PIK3CA,PRKACB,PRKCE,PRKCH,RAP1A
Lipid Antigen Presentation by CD1	0.44	0.105	CANX,CD247
Neuroinflammation Signaling Pathway	0.439	0.073	ACVR2A,BACE2,CHP1,CTNNB1,CXCL12,GABRA4,GABRB1,GABRG3,GABRQ,GRIN3A,MAP2K4,MAPK10,MAPK8,PIK3CA,PPP3R1,SLC1A2,TGFB2,TGFBR1,TGFBR3,TLR4
OX40 Signaling Pathway	0.437	0.087	CD247,MAP2K4,MAPK10,MAPK8
nNOS Signaling in Skeletal Muscle Cells	0.437	0.087	CACNA1B,CACNA1C,CACNA2D1,CACNG7
Telomerase Signaling	0.436	0.0784	ELK3,GRB2,PIK3CA,PPM1L,PPP2CA,PPP2R2A,RAP1A,SOS1
Unfolded protein response	0.434	0.0795	CANX,DNAJA1,DNAJB4,DNAJC13,DNAJC18,MAPK8,MBTPS2
Leptin Signaling in Obesity	0.434	0.0811	ADCY1,GRB2,GUCY1A1,LEP,PIK3CA,PRKACB
Apoptosis Signaling	0.424	0.0777	BCL2L11,CAPN7,CDK1,MAP2K4,MAPK8,PRKCE,RAP1A,SPTAN1
4-1BB Signaling in T Lymphocytes	0.424	0.0909	MAP2K4,MAPK10,MAPK8
IL-13 Signaling Pathway	0.422	0.0787	CTNNB1,FOXA2,FRK,MAOA,PIK3CA,SRC,TGFB2
Antiproliferative Role of Somatostatin Receptor 2	0.42	0.08	GNB1,GNG5,GUCY1A1,PIK3CA,RAP1A,SRC
Role of JAK family kinases in IL-6-type Cytokine Signaling	0.42	0.08	MAP2K4,MAPK10,MAPK8,STAT5A,STAT5B,TGFB2
IL-17A Signaling in Airway Cells	0.418	0.082	MAP2K4,MAPK10,MAPK8,PIK3CA,PTEN
Kinetochore Metaphase Signaling Pathway	0.412	0.0769	CDK1,H2AZ1,H2AZ2,NEK2,PPP1R12A,SMC1A,STAG1,ZWINT
Thyroid Hormone Metabolism II (via Conjugation and/or Degradation)	0.412	0.1	B4GAT1,DIO2
Endoplasmic Reticulum Stress Pathway	0.412	0.1	MAPK8,MBTPS2
Role of Osteoclasts in Rheumatoid Arthritis Signaling Pathway	0.411	0.0719	CALCR,CBL,Cdc42,CHP1,COL1A2,COL25A1,CTNNB1,GRB2,MAP2K4,MAPK10,MAPK8,MMP16,MMP25,PIK3CA,PPP3R1,RAP1A,RHOBTB1,SOS1,SRC,TLR4
VDR/RXR Activation	0.406	0.0789	NCOA2,PRKCE,PRKCH,TGFB2,THBD,YY1
Renal Cell Carcinoma Signaling	0.406	0.0789	GRB2,HGF,PAK3,PIK3CA,RAP1A,SOS1
Assembly of RNA Polymerase II Complex	0.402	0.0833	DR1,MNAT1,TAF11,TAF12
Apelin Muscle Signaling Pathway	0.402	0.0833	GNA13,GNB1,GNG5,PRKAA2
Regulation of Actin-based Motility by Rho	0.401	0.0762	ARPC5,Cdc42,ITGA2,PAK3,PIP5K1A,PPP1R12A,RHOBTB1,WIPF1
IL-10 Signaling	0.399	0.0746	AHR,BHLHE40,CCR5,MAP2K4,MAPK8,PRKAA2,SIRT1,STAT5A,STAT5B,TLR4
Remodeling of Epithelial Adherens Junctions	0.389	0.0794	ARPC5,CTNNB1,HGF,RAB5A,SRC
cAMP-mediated signaling	0.385	0.0717	ADCY1,ADRB1,AKAP6,AVPR2,CNGA2,DRD1,DUSP6,GRK4,GUCY1A1,HTR5A,PPP3R1,PRKACB,RAP1A,RGS4,RGS7,SRC
Aldosterone Signaling in Epithelial Cells	0.381	0.0727	DNAJA1,DNAJB4,DNAJC13,DNAJC18,DNAJC28,HSPA4L,PIK3CA,PIP5K1A,PRKCE,PRKCH,SGK1,SOS1
NF-κB Activation by Viruses	0.38	0.0769	CCR5,ITGA2,PIK3CA,PRKCE,PRKCH,RAP1A
PI3K/AKT Signaling	0.375	0.0718	CTNNB1,GRB2,IL17RD,ITGA2,PIK3CA,PPM1L,PPP2CA,PPP2R2A,PTEN,RAP1A,RHEB,SOS1,YWHAG,YWHAZ
Phosphatidylethanolamine Biosynthesis II	0.374	0.125	ETNK1
Cellular Effects of Sildenafil (Viagra)	0.37	0.073	ADCY1,CACNA1B,CACNA1C,CACNA2D1,CACNG7,GUCY1A1,MYH10,PPP1R12A,PRKACB,PRKG1
Pancreatic Adenocarcinoma Signaling	0.365	0.0732	CCNE2,E2F3,GRB2,MAP2K4,MAPK10,MAPK8,PIK3CA,TGFB2,TGFBR1
Multiple Sclerosis Signaling Pathway	0.362	0.0714	AEBP2,CAPN7,DUSP6,GRIN3A,IL5,LEP,MTF2,PLP1,SUZ12,TGFB2,TLR4,TNKS2,YY1
TREM1 Signaling	0.361	0.0769	GRB2,NLRC3,STAT5A,STAT5B,TLR4
Huntington's Disease Signaling	0.359	0.0701	CACNA1B,CAPN7,CDK5R1,GNB1,GNG5,GRB2,MAP2K4,MAPK8,PIK3CA,PRKCE,PRKCH,PSMB11,PSMD11,RCOR1,SGK1,SOS1,STX16,TCERG1,ZDHHC17
IL-4 Signaling	0.356	0.0714	CD247,COL1A2,COL25A1,GRB2,IRS2,MAOA,NR3C1,PIK3CA,RAP1A,RICTOR,SOS1,TGFB2
Role of IL-17A in Arthritis	0.355	0.0784	MAP2K4,MAPK10,MAPK8,PIK3CA
Apelin Cardiomyocyte Signaling Pathway	0.351	0.0737	ATP2A2,MAPK10,MAPK8,PIK3CA,PRKCE,PRKCH,SLC9A3
NF-κB Signaling	0.348	0.071	CD247,FGFR2,MAP3K3,MAPK8,NTRK2,PDGFRA,PIK3CA,PRKACB,RAP1A,TGFBR1,TGFBR3,TLR4
Apelin Cardiac Fibroblast Signaling Pathway	0.34	0.087	PRKAA2,TGFB2
Prostate Cancer Signaling	0.338	0.0721	CCNE2,CTNNB1,E2F3,GRB2,PIK3CA,PTEN,RAP1A,SOS1
Melatonin Signaling	0.336	0.0746	MAP2K4,PRKACB,PRKCE,PRKCH,RORA
Maturity Onset Diabetes of Young (MODY) Signaling	0.336	0.0746	CACNA1B,CACNA1C,CACNA2D1,CACNG7,FOXA2
Protein Ubiquitination Pathway	0.334	0.0692	CBL,DNAJA1,DNAJB4,DNAJC13,DNAJC18,DNAJC28,HSPA4L,PSMD11,SUGT1,UBE2V2,UBE3A,UBE4B,USP14,USP19,USP29,USP42,USP46,USP9X
Ribonucleotide Reductase Signaling Pathway	0.334	0.0705	CDK1,CDK6,CTNNB1,E2F3,HGF,MAP2K4,MAPK10,MAPK8,PIK3CA,SRC,TNKS2
Xenobiotic Metabolism PXR Signaling Pathway	0.326	0.0701	ABCC2,HS2ST1,HS6ST2,MAOA,NRIP1,PPM1A,PPP1R12A,PRKACB,PRKCE,PRKCH,SULT1E1
Dermatan Sulfate Biosynthesis (Late Stages)	0.315	0.0769	HS2ST1,HS6ST2,SULT1E1
NFKBIE Signaling Pathway	0.313	0.0741	ANKRD44,CD247,MAP3K3,PPP6C
S100 Family Signaling Pathway	0.312	0.0673	ADGRA1,ADGRB3,ADGRG3,ADRB1,ATP2A2,AVPR2,C3AR1,CACNA1B,CACNA1C,CACNA2D1,CACNG7,CALCR,CCKAR,CCR5,CTNNB1,DLC1,DRD1,FGFR2,FZD3,GPR12,GPR146,GPR6,HTR2A,HTR2C,HTR5A,LGR5,LPAR4,MAP2K4,MAPK10,MAPK8,MMP16,MMP25,NR3C1,NTRK2,OCLN,P2RY1,PIK3CA,PRKACB,PRKCE,PRKCH,RXFP1,SRC,TCF4,TGFB2,TLR4,WNT5A
Apelin Adipocyte Signaling Pathway	0.311	0.0714	ADCY1,GUCY1A1,MAPK10,MAPK8,PRKAA2,PRKACB
PPAR Signaling	0.311	0.0707	GRB2,NRIP1,PDGFRA,RAP1A,SOS1,STAT5A,STAT5B
NOD1/2 Signaling Pathway	0.31	0.0694	ARHGEF7,IL5,LEP,MAP2K4,MAPK10,MAPK8,SHARPIN,SUGT1,TGFB2,TLR4
Gustation Pathway	0.31	0.069	ADCY1,CACNA1B,CACNA1C,CACNA2D1,CACNG7,GABRA4,GABRB1,GABRG3,GABRQ,GUCY1A1,P2RY1,PRKACB
Systemic Lupus Erythematosus in B Cell Signaling Pathway	0.304	0.0681	BCL2L11,CBL,CHP1,CTNNB1,GRB2,IL5,LEP,PIK3CA,PPP3R1,PRKCE,PRKCH,RAP1A,RASGRP1,SOS1,SRC,TGFB2
Chaperone Mediated Autophagy Signaling Pathway	0.304	0.0682	ATP6V0A2,ATP6V1A,CD247,CHP1,MAP2K4,MMP16,MMP25,PEA15,PHLPP1,PIK3CA,PPP3R1,PRKAA2,PSMB11,RICTOR,USP19
NRF2-mediated Oxidative Stress Response	0.304	0.0683	ABCC2,CUL3,DNAJA1,DNAJB4,DNAJC13,DNAJC18,FKBP5,MAP2K4,MAPK8,PIK3CA,PRKCE,PRKCH,RAP1A,USP14
Hematopoiesis from Multipotent Stem Cells	0.303	0.1	IL5
NAD biosynthesis II (from tryptophan)	0.303	0.1	TDO2
Calcium Transport I	0.303	0.1	ATP2A2
Ethanol Degradation II	0.3	0.08	ADH7,DHRS9
Mouse Embryonic Stem Cell Pluripotency	0.292	0.0693	CTNNB1,FZD3,GRB2,PIK3CA,RAP1A,SOS1,TCF4
HIF1α Signaling	0.29	0.0677	CCNG2,CHP1,HGF,IGF2,MAP2K4,MMP16,MMP25,PIK3CA,PPP3R1,PRKCE,PRKCH,RAP1A,TGFB2
GPCR-Mediated Integration of Enteroendocrine Signaling Exemplified by an L Cell	0.29	0.0704	ADCY1,ADRB1,CCKAR,GUCY1A1,PRKACB
CNTF Signaling	0.288	0.0714	GRB2,PIK3CA,RAP1A,SOS1
3-phosphoinositide Biosynthesis	0.284	0.0674	DUSP2,DUSP6,MTMR6,NUDT11,PIK3CA,PIP5K1A,PPM1L,PPP1R12A,PPP2CA,PPP2R2A,PPP3R1,PTEN,STYX
Airway Inflammation in Asthma	0.282	0.0769	IL5,TGFB2
Acute Phase Response Signaling	0.281	0.0675	FN1,GRB2,MAP2K4,MAPK8,NR3C1,PIK3CA,RAP1A,SOCS7,SOS1,TCF4,TTR
April Mediated Signaling	0.272	0.0714	MAP2K4,MAPK10,MAPK8
Chondroitin Sulfate Biosynthesis (Late Stages)	0.272	0.0714	HS2ST1,HS6ST2,SULT1E1
Endothelin-1 Signaling	0.269	0.0667	ADCY1,GNA13,GRB2,GUCY1A1,MAPK10,MAPK8,PIK3CA,PRKCE,PRKCH,RAP1A,SOS1,SRC
Bladder Cancer Signaling	0.266	0.0673	DAPK1,E2F3,FGF13,FGF9,MMP16,MMP25,RAP1A
Th1 and Th2 Activation Pathway	0.266	0.0667	ACVR2A,CCR5,CD247,GRB2,IL5,PIK3CA,STAT5A,STAT5B,TGFBR1,TGFBR3
Semaphorin Signaling in Neurons	0.265	0.069	Cdc42,CFL2,PAK3,RHOBTB1
Polyamine Regulation in Colon Cancer	0.265	0.069	BCL2L11,CTNNB1,MAP2K4,TCF4
Heparan Sulfate Biosynthesis (Late Stages)	0.265	0.069	Ces2a,HS2ST1,HS6ST2,SULT1E1
CDP-diacylglycerol Biosynthesis I	0.265	0.0741	ABHD5,CDS2
Superpathway of Cholesterol Biosynthesis	0.265	0.0741	LBR,NSDHL
B Cell Activating Factor Signaling	0.259	0.0698	MAP2K4,MAPK10,MAPK8
DNA damage-induced 14-3-3σ Signaling	0.259	0.0698	CCNE2,CDK1,HUS1
Guanosine Nucleotides Degradation III	0.25	0.0833	NT5C2
Role of OCT4 in Mammalian Embryonic Stem Cell Pluripotency	0.235	0.0667	FOXA1,FOXA2,PHC3
Phosphatidylglycerol Biosynthesis II (Non-plastidic)	0.234	0.069	ABHD5,CDS2
Extrinsic Prothrombin Activation Pathway	0.228	0.0769	THBD
Urate Biosynthesis/Inosine 5'-phosphate Degradation	0.228	0.0769	NT5C2
Hematopoiesis from Pluripotent Stem Cells	0.221	0.0667	CD247,IL5
Interferon Signaling	0.221	0.0667	IFIT1,MED14
DNA Double-Strand Break Repair by Homologous Recombination	0.209	0.0714	ATRX
Telomere Extension by Telomerase	0.209	0.0714	TNKS2
Phenylalanine Degradation IV (Mammalian, via Side Chain)	0.209	0.0714	MAOA
Adenosine Nucleotides Degradation II	0.209	0.0714	NT5C2
Granzyme B Signaling	0.191	0.0667	LMNB1
NAD Signaling Pathway	0	0.0652	CLOCK,GJA1,HGF,NAMPT,PIK3CA,PRKAA2,SIRT1,TGFB2,TNKS2
Oxytocin in Brain Signaling Pathway	0	0.0604	CACNA1B,CACNA1C,CACNA2D1,CACNG7,GNB1,GNG5,PIK3CA,PRKCE,PRKCH,RAP1A,TLR4
Pyroptosis Signaling Pathway	0	0.0519	GBP7,PRKACB,TLR4,TXNIP
Oxytocin in Spinal Neurons Signaling Pathway	0	0.0606	GUCY1A1,PRKG1
CDX Gastrointestinal Cancer Signaling Pathway	0	0.0625	BMP1,CTNNB1,FZD3,GATA6,IL5,LEP,PIK3CA,PTEN,TCF4,TGFB2,WNT5A
Immunogenic Cell Death Signaling Pathway	0	0.0263	DAPK1,TLR4
Macrophage Classical Activation Signaling Pathway	0	0.0559	AEBP2,IL5,LEP,MTF2,SUZ12,TGFB2,TLR4,YY1
MicroRNA Biogenesis Signaling Pathway	0	0.0347	Fus,HGF,PIK3CA,RAP1A,TGFB2,TSNAX
Pathogen Induced Cytokine Storm Signaling Pathway	0	0.0495	BHLHE40,CCR5,COL1A2,COL25A1,CXCL12,IL5,LEP,MAPK10,MAPK8,NLRC3,STAT5A,STAT5B,TGFB2,TLR4
Role of Chondrocytes in Rheumatoid Arthritis Signaling Pathway	0	0.0645	CHP1,CXCL12,FN1,MAP2K4,MMP16,MMP25,PPP3R1,PRKAA2
Glucocorticoid Receptor Signaling	0	0.0655	BCL2L11,CD247,CHP1,FKBP5,GJA1,GRB2,IL17RD,IL5,MAP2K4,MAPK10,MAPK8,MED14,MNAT1,NCOA2,NR3C1,NRIP1,PIK3CA,PPP3R1,PRKAA2,PRKACB,RAP1A,SGK1,SOS1,SRC,STAT5A,STAT5B,TAF11,TAF12,TGFB2,TGFBR1,TSG101
Macrophage Alternative Activation Signaling Pathway	0	0.038	GRB2,IRS2,NR3C1,PIK3CA,TGFB2,TLR4
Neutrophil Extracellular Trap Signaling Pathway	0	0.0514	CCR5,CHP1,COL1A2,COL25A1,FRK,ITGA2,MAP2K4,MAPK10,MAPK8,PIK3CA,PPP3R1,PRKCE,PRKCH,SRC,TLR4,TOMM20,TOMM70
IL-33 Signaling Pathway	0	0.053	H2AZ1,H2AZ2,IL5,MAP2K4,MAPK10,MAPK8,PIK3CA,PRKACB
DHCR24 Signaling Pathway	0	0.0556	A1BG,PIK3CA,PRKCE,PRKCH,RAP1A,THRB,TTR
Acetylcholine Receptor Signaling Pathway	0	0.0649	ADCY1,CACNA1B,CACNA1C,CACNA2D1,CACNG7,CHRNB3,GUCY1A1,KCNJ2,PIK3CA,PRKACB,PRKCE,PRKCH
Microautophagy Signaling Pathway	0	0.0658	COL1A2,COL25A1,MAP1LC3B,PRKAA2,PSMB11,PSMD11,STAM2,STX17,TOMM20,TSG101
Aryl Hydrocarbon Receptor Signaling	0	0.0634	AHR,CCNE2,CDK6,MAPK8,NCOA2,NFIA,NRIP1,SRC,TGFB2
LPS/IL-1 Mediated Inhibition of RXR Function	0	0.0423	ABCB9,ABCC2,HS2ST1,HS6ST2,MAOA,MAP2K4,MAPK8,SULT1E1,TLR4
Coagulation System	0	0.0312	THBD
LXR/RXR Activation	0	0.0385	A1BG,MSR1,TLR4,TTR
Mitochondrial Dysfunction	0	0.0625	ATP1B1,ATPAF1,BACE2,CACNA1B,CACNA1C,CACNA2D1,CACNG7,CAPN7,CHP1,MAOA,MAP2K4,MAPK10,MAPK8,PIK3CA,PPP3R1,PRKAA2,PRKACB,SIRT1,TOMM20,TOMM70
Role of BRCA1 in DNA Damage Response	0	0.0125	E2F3
Activation of IRF by Cytosolic Pattern Recognition Receptors	0	0.0588	MAP2K4,MAPK10,MAPK8
Caveolar-mediated Endocytosis Signaling	0	0.0548	ITGA2,MAP3K2,RAB5A,SRC
IL-8 Signaling	0	0.0647	Cdc42,GNA13,GNB1,GNG5,MAP2K4,MAPK10,MAPK8,PIK3CA,PRKCE,PRKCH,RAP1A,RHOBTB1,SRC
IL-12 Signaling and Production in Macrophages	0	0.0663	CCR5,CD47,COL1A2,MAPK8,PIAS2,PIK3CA,PRKAA2,PRKCE,PRKCH,SIRT1,TGFB2,TLR4,ZNF668
Role of PKR in Interferon Induction and Antiviral Response	0	0.0504	ATF3,MAP2K4,MAPK10,MAPK8,MSR1,TLR4
CD40 Signaling	0	0.0615	MAP2K4,MAPK10,MAPK8,PIK3CA
Cytotoxic T Lymphocyte-mediated Apoptosis of Target Cells	0	0.0323	CD247
Lymphotoxin β Receptor Signaling	0	0.0185	PIK3CA
IL-17 Signaling	0	0.0571	IL5,LEP,MAP2K4,MAPK10,MAPK8,PIK3CA,RAP1A,TGFB2
Airway Pathology in Chronic Obstructive Pulmonary Disease	0	0.0556	FGF13,FGF9,IL5,LEP,TGFB2
Induction of Apoptosis by HIV1	0	0.0469	MAP2K4,MAPK10,MAPK8
T Helper Cell Differentiation	0	0.0455	CD247,IL5,TGFBR1
IL-15 Signaling	0	0.0519	PIK3CA,RAP1A,STAT5A,STAT5B
Role of Cytokines in Mediating Communication between Immune Cells	0	0.037	IL5
Dendritic Cell Maturation	0	0.0503	CD247,COL1A2,LEP,MAP2K4,MAPK10,MAPK8,PIK3CA,TLR4
Relaxin Signaling	0	0.0604	ADCY1,GNA13,GNB1,GNG5,GUCY1A1,PIK3CA,PRKACB,RAP1A,RXFP1
Cardiomyocyte Differentiation via BMP Receptors	0	0.0455	ACVR2A
Docosahexaenoic Acid (DHA) Signaling	0	0.027	PIK3CA
ICOS-ICOSL Signaling in T Helper Cells	0	0.0594	CD247,CHP1,GRB2,PIK3CA,PPP3R1,PTEN
Melanoma Signaling	0	0.06	PIK3CA,PTEN,RAP1A
Type I Diabetes Mellitus Signaling	0	0.0485	CD247,MAP2K4,MAPK10,MAPK8,SOCS7
Small Cell Lung Cancer Signaling	0	0.0526	CCNE2,CDK6,E2F3,PIK3CA,PTEN
Primary Immunodeficiency Signaling	0	0.027	DCLRE1C
Allograft Rejection Signaling	0	0.05	CD247,IL5
Autoimmune Thyroid Disease Signaling	0	0.0513	CD247,IL5
Graft-versus-Host Disease Signaling	0	0.0278	CD247
Non-Small Cell Lung Cancer Signaling	0	0.0645	CDK6,E2F3,GRB2,PIK3CA,RAP1A,SOS1
mTOR Signaling	0	0.0619	Cdc42,PIK3CA,PPM1L,PPP2CA,PPP2R2A,PRKAA2,PRKCE,PRKCH,RAP1A,RHEB,RHOBTB1,RICTOR
MYC Mediated Apoptosis Signaling	0	0.0625	ADRB1,BCL2L11,PRKACB
Communication between Innate and Adaptive Immune Cells	0	0.0441	CD247,IL5,TLR4
Sphingosine-1-phosphate Signaling	0	0.0625	ADCY1,Cdc42,GNA13,GUCY1A1,PDGFRA,PIK3CA,RHOBTB1
Crosstalk between Dendritic Cells and Natural Killer Cells	0	0.0294	CD226,TLR4
Systemic Lupus Erythematosus Signaling	0	0.0417	CBL,CD247,GRB2,PIK3CA,PRPF4B,RAP1A,SOS1
EIF2 Signaling	0	0.03	ATF3,GRB2,PIK3CA,RAP1A,RPL15,SOS1
Retinoic acid Mediated Apoptosis Signaling	0	0.0256	TNKS2
Hereditary Breast Cancer Signaling	0	0.0362	CDK1,CDK6,PIK3CA,PTEN,RAP1A
HER-2 Signaling in Breast Cancer	0	0.0599	BCL2L11,CCNE2,ELK3,FRK,GRB2,PIK3CA,PRKCE,PRKCH,PTEN,RAP1A,RHEB,SOS1,SRC
Altered T Cell and B Cell Signaling in Rheumatoid Arthritis	0	0.0256	CD247,TLR4
Atherosclerosis Signaling	0	0.0275	COL1A2,CXCL12,MSR1
Role of Macrophages, Fibroblasts and Endothelial Cells in Rheumatoid Arthritis	0	0.0644	CHP1,CSNK1A1,CSNK1G3,CTNNB1,CXCL12,FN1,FZD3,MAP2K4,NLK,PIK3CA,PPP3R1,PRKCE,PRKCH,RAP1A,SOST,SRC,TCF4,TLR4,WNT5A
Regulation of eIF4 and p70S6K Signaling	0	0.0539	GRB2,ITGA2,PAIP2,PIK3CA,PPM1L,PPP2CA,PPP2R2A,RAP1A,SOS1
Estrogen-Dependent Breast Cancer Signaling	0	0.0641	PIK3CA,RAP1A,SRC,STAT5A,STAT5B
Glioma Invasiveness Signaling	0	0.0571	Cdc42,PIK3CA,RAP1A,RHOBTB1
Neuroprotective Role of THOP1 in Alzheimer's Disease	0	0.0204	MME,PRKACB
Granzyme A Signaling	0	0.0308	FN1,LMNB1
TNFR1 Signaling	0	0.06	MAP2K4,MAPK8,PAK3
Role of MAPK Signaling in the Pathogenesis of Influenza	0	0.0533	MAP2K4,MAPK10,MAPK8,RAP1A
TNFR2 Signaling	0	0.0625	MAP2K4,MAPK8
Role of PI3K/AKT Signaling in the Pathogenesis of Influenza	0	0.0612	CCR5,KPNA3,PIK3CA
Role of Hypercytokinemia/hyperchemokinemia in the Pathogenesis of Influenza	0	0.0526	IL5,RSAD2,TLR4
MSP-RON Signaling Pathway	0	0.037	PIK3CA,TLR4
PI3K Signaling in B Lymphocytes	0	0.0652	ATF3,CBL,CHP1,IRS2,PIK3CA,PPP3R1,PTEN,RAP1A,TLR4
MIF-mediated Glucocorticoid Regulation	0	0.0625	NR3C1,TLR4
Intrinsic Prothrombin Activation Pathway	0	0.0571	COL1A2,THBD
iNOS Signaling	0	0.0222	TLR4
Heparan Sulfate Biosynthesis	0	0.0615	Ces2a,HS2ST1,HS6ST2,SULT1E1
Retinoate Biosynthesis I	0	0.0625	ADH7,DHRS9
Nicotine Degradation III	0	0.0526	ADH7,B4GAT1
Dopamine Degradation	0	0.0455	MAOA
Pyrimidine Ribonucleotides De Novo Biosynthesis	0	0.025	ENTPD5
Ubiquinol-10 Biosynthesis (Eukaryotic)	0	0.05	CYP26B1
The Visual Cycle	0	0.0476	DHRS9
D-myo-inositol-5-phosphate Metabolism	0	0.0601	DUSP2,DUSP6,MTMR6,NUDT11,PPM1L,PPP1R12A,PPP2CA,PPP2R2A,PPP3R1,PTEN,STYX
Melatonin Degradation I	0	0.0263	B4GAT1
NAD Salvage Pathway II	0	0.0526	NT5C2
Triacylglycerol Degradation	0	0.025	Ces2a
D-myo-inositol (1,4,5)-Trisphosphate Biosynthesis	0	0.0385	PIP5K1A
Tryptophan Degradation X (Mammalian, via Tryptamine)	0	0.0476	MAOA
Chondroitin Sulfate Biosynthesis	0	0.06	HS2ST1,HS6ST2,SULT1E1
Dermatan Sulfate Biosynthesis	0	0.0577	HS2ST1,HS6ST2,SULT1E1
tRNA Charging	0	0.0263	MARS2
D-myo-inositol (1,4,5,6)-Tetrakisphosphate Biosynthesis	0	0.0659	DUSP2,DUSP6,MTMR6,NUDT11,PPM1L,PPP1R12A,PPP2CA,PPP2R2A,PPP3R1,PTEN,STYX
Nicotine Degradation II	0	0.0444	ADH7,B4GAT1
Superpathway of Inositol Phosphate Compounds	0	0.0591	DUSP2,DUSP6,MTMR6,NUDT11,PIK3CA,PIP5K1A,PPM1L,PPP1R12A,PPP2CA,PPP2R2A,PPP3R1,PTEN,STYX
Superpathway of D-myo-inositol (1,4,5)-trisphosphate Metabolism	0	0.0455	PTEN
Purine Nucleotides Degradation II (Aerobic)	0	0.0588	NT5C2
D-myo-inositol (1,3,4)-trisphosphate Biosynthesis	0	0.0588	PTEN
D-myo-inositol (3,4,5,6)-tetrakisphosphate Biosynthesis	0	0.0659	DUSP2,DUSP6,MTMR6,NUDT11,PPM1L,PPP1R12A,PPP2CA,PPP2R2A,PPP3R1,PTEN,STYX
3-phosphoinositide Degradation	0	0.0618	DUSP2,DUSP6,MTMR6,NUDT11,PPM1L,PPP1R12A,PPP2CA,PPP2R2A,PPP3R1,PTEN,STYX
Retinol Biosynthesis	0	0.027	DHRS9
Tryptophan Degradation III (Eukaryotic)	0	0.0435	TDO2
Triacylglycerol Biosynthesis	0	0.0577	ABHD5,PLPP3,SIRT1
Pyrimidine Ribonucleotides Interconversion	0	0.027	ENTPD5
Gluconeogenesis I	0	0.0455	ME3
Methylglyoxal Degradation III	0	0.0476	PTGR1
Superpathway of Melatonin Degradation	0	0.0465	B4GAT1,MAOA
Histidine Degradation VI	0	0.0588	CYP26B1
Stearate Biosynthesis I (Animals)	0	0.0615	ACOT7,MBLAC2,PTGR1,SIRT1
Pregnenolone Biosynthesis	0	0.0625	CYP26B1
Acetone Degradation I (to Methylglyoxal)	0	0.0294	PTGR1
Putrescine Degradation III	0	0.0556	MAOA
Methionine Degradation I (to Homocysteine)	0	0.0556	MAT2A
Superpathway of Methionine Degradation	0	0.0303	MAT2A
Antioxidant Action of Vitamin C	0	0.049	MAP2K4,MAPK10,MAPK8,STAT5A,STAT5B
PEDF Signaling	0	0.0602	PIK3CA,RAP1A,TCF12,TCF4,ZEB1
Cysteine Biosynthesis III (mammalia)	0	0.05	MAT2A
Agranulocyte Adhesion and Diapedesis	0	0.0485	CCR5,CXCL12,FN1,JAM3,MMP16,MMP25,MYH10,RDX
Granulocyte Adhesion and Diapedesis	0	0.0411	CCR5,CXCL12,JAM3,MMP16,MMP25,RDX
Role of p14/p19ARF in Tumor Suppression	0	0.037	PIK3CA
UVA-Induced MAPK Signaling	0	0.0625	MAP2K4,MAPK10,MAPK8,PIK3CA,RAP1A,TNKS2
Oxidative Phosphorylation	0	0.0098	ATPAF1
BER (Base Excision Repair) Pathway	0	0.0465	MAP2K4,MBD4
WNT/Ca+ pathway	0	0.0462	FZD3,ROR1,WNT5A
Parkinson's Signaling	0	0.0625	MAPK8
Toll-like Receptor Signaling	0	0.0423	MAP2K4,MAPK8,TLR4
Cell Cycle: G1/S Checkpoint Regulation	0	0.0615	CCNE2,CDK6,E2F3,TGFB2
Nucleotide Excision Repair Pathway	0	0.0303	MNAT1
Cell Cycle: G2/M DNA Damage Checkpoint Regulation	0	0.06	CDK1,YWHAG,YWHAZ
Antigen Presentation Pathway	0	0.0357	CANX
Phototransduction Pathway	0	0.0625	GNB1,GUCY1A1,PRKACB
Death Receptor Signaling	0	0.0426	MAP2K4,MAPK8,SPTAN1,TNKS2
p38 MAPK Signaling	0	0.0278	MAP2K4,TGFB2,TGFBR1
VEGF Signaling	0	0.0521	GRB2,PIK3CA,RAP1A,SOS1,SRC
Hypoxia Signaling in the Cardiovascular System	0	0.027	PTEN,UBE2V2
IL-6 Signaling	0	0.0579	GRB2,MAP2K4,MAPK10,MAPK8,PIK3CA,RAP1A,SOS1
Phagosome Formation	0	0.0658	ADGRA1,ADGRB3,ADGRG3,ADRB1,ARPC5,AVPR2,C3AR1,CALCR,CCKAR,CCR5,CFL2,DRD1,FN1,FZD3,GPR12,GPR146,GPR6,GRB2,HTR2A,HTR2C,HTR5A,ITGA2,LGR5,LPAR4,MAP2K4,MSR1,MYH10,P2RY1,PAK3,PIK3CA,PIP5K1A,PRKCE,PRKCH,RAP1A,RASGRP1,RXFP1,SOS1,SRC,TLR4,TTN,WIPF1
Phagosome Maturation	0	0.0483	ATP6V0A2,ATP6V1A,CANX,DYNC1LI2,RAB5A,STX16,TSG101
Inflammasome pathway	0	0.0526	TLR4
Th1 Pathway	0	0.0385	CCR5,CD247,GRB2,PIK3CA
GP6 Signaling Pathway	0	0.0508	COL1A2,COL25A1,GRB2,PIK3CA,PRKCE,PRKCH
Sirtuin Signaling Pathway	0	0.0453	ATG16L2,ATG2B,BCL2L11,CLOCK,DUSP6,MAP1LC3B,NAMPT,PRKAA2,SIRT1,SMARCA5,TOMM20,TOMM70
Th17 Activation Pathway	0	0.0476	AHR,CD247,RORA
SPINK1 Pancreatic Cancer Pathway	0	0.0426	CPQ,TGFBR1
NER (Nucleotide Excision Repair, Enhanced Pathway)	0	0.0465	LIG4,MNAT1,POLE4,RNF111
SPINK1 General Cancer Pathway	0	0.0385	PIK3CA,RAP1A
BAG2 Signaling Pathway	0	0.0244	PSMB11,PSMD11
FAT10 Signaling Pathway	0	0.0545	MAP1LC3B,PSMB11,PSMD11
PFKFB4 Signaling Pathway	0	0.0638	MAP2K4,PRKACB,TGFB2
IL-23 Signaling Pathway	0	0.0476	PIK3CA,RORA
Necroptosis Signaling Pathway	0	0.0597	CAPN7,CHP1,DAPK1,PPP3R1,SHARPIN,TLR4,TOMM20,TOMM70
Xenobiotic Metabolism AHR Signaling Pathway	0	0.0563	ABCG2,AHR,NCOA2,NRIP1
Coronavirus Pathogenesis Pathway	0	0.0511	ATP6V1A,BCL2L11,CCNE2,E2F3,MAP2K4,MAPK10,MAPK8,TGFBR1,TOMM70
MSP-RON Signaling in Macrophages Pathway	0	0.0476	GRB2,PIK3CA,RAP1A,SOS1,TLR4
Calcium Signaling	0	0.0628	ATP2A2,CACNA1B,CACNA1C,CACNA2D1,CACNG7,CHP1,CHRNB3,GRIA2,GRIN3A,MYH10,PPP3R1,PRKACB,RAP1A
Complement System	0	0.0323	C3AR1
Ferroptosis Signaling Pathway	0	0.0645	GCH1,H2AZ1,H2AZ2,PRKAA2,RAP1A,SLC39A14,TFAP2C,TFRC
Role of MAPK Signaling in Promoting the Pathogenesis of Influenza	0	0.0577	ATP6V0A2,ATP6V1A,MAP2K4,MAPK10,MAPK8,RAP1A
Role of MAPK Signaling in Inhibiting the Pathogenesis of Influenza	0	0.058	MAP2K4,MAPK10,MAPK8,TLR4
