# Supplementary material for: Chronic Adolescent Restraint Stress Downregulates miRNA-200a Expression in Male and Female C57BL/6J and BALB/cJ Mice
Source: Genes (Basel). 2024 Jul 3;15(7):873. doi: 10.3390/genes15070873 (PMC11275362; doi:10.3390/genes15070873)
Supplement: Supplementary file 1 [file genes-15-00873-s001.zip › miRNA200a Table S6.xlsx]

## Sheet: in
Animal ID	SacDate	DaysPostStressToSac	Strain	Sex	Condition	Maximal Weight	D1Weight	D2Weight	D3Weight	D4Weight	D5Weight	D6Weight	D7Weight	D8Weight	D9Weight	D10Weight	D11Weight	D12Weight	D13Weight	D14Weight	PerD1	PerD2	PerD3	PerD4	PerD5	PerD6	PerD7	PerD8	PerD9	PerD10	PerD11	PerD12	PerD13	PerD14	BWatSAC	CORT_ng/ml	FoldChange
333	2022-05-25	19	BALB	F	Stress	17.9	17.4	17.6	17.1	17.3	17.3	16.9	16.7	17	16.8	17.3	17.2	17.3	17.4	17.9	100	101.149	98.2759	99.4253	99.4253	97.1264	95.977	97.7011	96.5517	99.4253	98.8506	99.4253	100	102.874	20	159.221	0.416677
334	2022-05-25	19	BALB	F	Stress	20.6	20.4	20.1	19.9	19.6	19.7	19.7	19.9	19.8	19.8	19.7	20.2	20.6	19.9	20.2	100	98.5294	97.549	96.0784	96.5686	96.5686	97.549	97.0588	97.0588	96.5686	99.0196	100.98	97.549	99.0196	22.2	345.803	0.810003
351	2022-06-01	26	BALB	F	Stress	18.3	17.2	17.4	17.1	17.1	17.3	17.2	17.6	17.5	17.4	17.6	17.8	18	18.3	18	100	101.163	99.4186	99.4186	100.581	100	102.326	101.744	101.163	102.326	103.488	104.651	106.395	104.651	20.8	76.1933	0.592683
352	2022-06-01	26	BALB	F	Stress	19.4	18.8	18.1	18.5	17.9	18.5	18.9	18.6	18.6	18.5	19.2	18.5	18.9	19.1	19.4	100	96.2766	98.4043	95.2128	98.4043	100.532	98.9362	98.9362	98.4043	102.128	98.4043	100.532	101.596	103.191	20.9	178.343	0.221186
353	2022-06-02	27	BALB	F	Stress	19	17.9	18.1	17.6	18.2	18	18.4	17.8	18.1	18	18.5	18.6	18.6	19	18.9	100	101.117	98.324	101.676	100.559	102.793	99.4413	101.117	100.559	103.352	103.911	103.911	106.145	105.587	22.4	337.381	0.421323
354	2022-06-02	27	BALB	F	Stress	18.9	17.9	17.8	17.8	18.3	17.8	18	18.1	18.1	17.8	18.1	18.3	18.3	18.9	18.2	100	99.4413	99.4413	102.235	99.4413	100.559	101.117	101.117	99.4413	101.117	102.235	102.235	105.587	101.676	21.5	104.209	0.514889
361	2022-05-25	19	BALB	F	Control	20.5	19.2	19.1	19.4	19.6	19.6	19.7	20	19.7	19.7	20	20	19.9	20.5	20	100	99.4792	101.042	102.083	102.083	102.604	104.167	102.604	102.604	104.167	104.167	103.646	106.771	104.167	21.6	36.0579	0.4276
362	2022-05-25	19	BALB	F	Control	20.5	19	19.2	19.8	19.4	19.4	19.3	19.5	19.5	19.7	19.7	19.6	20.5	20.3	19.7	100	101.053	104.211	102.105	102.105	101.579	102.632	102.632	103.684	103.684	103.158	107.895	106.842	103.684	22.8	21.7624	1.69741
371	2022-06-01	26	BALB	F	Control	17.5	16	16	16.6	16.4	16.6	17	16.8	17.2	17.3	17	17.1	16.8	17.5	17	100	100	103.75	102.5	103.75	106.25	105	107.5	108.125	106.25	106.875	105	109.375	106.25	19.8	19.9389	1.02835
372	2022-06-01	26	BALB	F	Control	20.3	19.1	19.1	19	19.5	19.8	19.9	20.1	19.6	19.2	20.1	20.3	19.6	20.1	19.5	100	100	99.4764	102.094	103.665	104.188	105.236	102.618	100.524	105.236	106.283	102.618	105.236	102.094	22.8	29.4288	0.112682
373	2022-06-02	27	BALB	F	Control	19.8	18.9	18.7	18.5	18.8	18.8	19.3	19.2	19.2	19.5	19.6	19.8	18.9	19.7	19	100	98.9418	97.8836	99.4709	99.4709	102.116	101.587	101.587	103.175	103.704	104.762	100	104.233	100.529	21.8	155.918	1.03503
374	2022-06-02	27	BALB	F	Control	18.9	17.6	17.6	17.9	18.3	18.5	18.2	18.4	18.2	18.6	18.6	18.8	17.7	18.9	18.1	100	100	101.705	103.977	105.114	103.409	104.545	103.409	105.682	105.682	106.818	100.568	107.386	102.841	21	66.0002	0.479189
393	2022-06-02	27	BALB	M	Stress	21.8	20.1	20.2	20.5	20.5	20.1	20.4	20.8	20.9	20.8	20.3	21.2	21.5	21.5	21.8	100	100.498	101.99	101.99	100	101.493	103.483	103.98	103.483	100.995	105.473	106.965	106.965	108.458	25.4	333.824	0.389492
394	2022-06-02	27	BALB	M	Stress	21.5	20.4	20.2	20.5	20.3	20.3	20.3	20.5	20.2	20.5	21.1	21.1	21.3	21.4	21.5	100	99.0196	100.49	99.5098	99.5098	99.5098	100.49	99.0196	100.49	103.431	103.431	104.412	104.902	105.392	25.7	433.607	0.265294
411	2022-05-25	19	BALB	M	Stress	23.5	22.4	22.1	21.8	21.8	21.7	22.2	22.2	22.3	22.7	22.9	23.1	23.5	23.5	23.5	100	98.6607	97.3214	97.3214	96.875	99.1071	99.1071	99.5536	101.339	102.232	103.125	104.911	104.911	104.911	28.4	290.63	1.05069
412	2022-06-01	26	BALB	M	Stress	24.9	24	23.5	23.3	23.2	23.5	23.6	23.4	23.9	23.9	24.7	24.7	24.8	24.9	24.7	100	97.9167	97.0833	96.6667	97.9167	98.3333	97.5	99.5833	99.5833	102.917	102.917	103.333	103.75	102.917	30.6	354.601	0.809068
413	2022-05-25	19	BALB	M	Stress	23.1	22	21.6	21.6	21.6	21.8	21.8	21.7	22.3	22.5	22.8	22.8	22.8	23.1	23	100	98.1818	98.1818	98.1818	99.0909	99.0909	98.6364	101.364	102.273	103.636	103.636	103.636	105	104.545	27.2	442.457	0.726818
414	2022-06-01	26	BALB	M	Stress	23.5	22.7	22.3	22.2	22.3	22.6	22.4	22.2	22.7	22.4	23.1	23.1	23.5	23.2	23.5	100	98.2379	97.7974	98.2379	99.5595	98.6784	97.7974	100	98.6784	101.762	101.762	103.524	102.203	103.524	27.2	194.077	0.313891
422	2022-05-25	19	BALB	M	Control	24.9	22.3	22.3	22.4	22.9	23.4	23.4	23.7	23.9	24	24	24.2	24.9	24.7	24.7	100	100	100.448	102.691	104.933	104.933	106.278	107.175	107.623	107.623	108.52	111.659	110.762	110.762	26.4	54.1773	2.12334
431	2022-06-02	27	BALB	M	Control	23.6	21	21.3	21.8	22	22.3	22.3	23	22.8	22.9	23.3	23.3	23.3	23.3	23.6	100	101.429	103.81	104.762	106.19	106.19	109.524	108.571	109.048	110.952	110.952	110.952	110.952	112.381	27.1	42.6615	1.42537
432	2022-06-02	27	BALB	M	Control	22.9	21.8	21.6	21.7	21.7	22.3	22.3	22.3	22.1	22.2	22.3	22.4	22.4	22.7	22.9	100	99.0826	99.5413	99.5413	102.294	102.294	102.294	101.376	101.835	102.294	102.752	102.752	104.128	105.046	26.4	23.8305	0.558644
433	2022-06-01	26	BALB	M	Control	23	20.8	21.5	22	21.9	22.3	22.4	22.6	22.5	22.6	22.9	23	22.8	23	22.9	100	103.365	105.769	105.288	107.212	107.692	108.654	108.173	108.654	110.096	110.577	109.615	110.577	110.096	26.2	36.691	0.256791
434	2022-06-01	26	BALB	M	Control	25.9	23.6	24	24.4	24.3	24.6	25	25.6	25.4	25.6	25.9	25.5	25.7	25.9	25.6	100	101.695	103.39	102.966	104.237	105.932	108.475	107.627	108.475	109.746	108.051	108.898	109.746	108.475	28.2	41.2428	0.268191
453	2022-05-25	19	C57	F	Stress	18.8	18.3	17.6	17.8	17.5	17.4	17.4	17.9	17.2	17.5	17.8	17.9	18.3	18.8	18.2	100	96.1749	97.2678	95.6284	95.082	95.082	97.8142	93.9891	95.6284	97.2678	97.8142	100	102.732	99.4536	20.9	388.933	0.926374
454	2022-05-25	19	C57	F	Stress	16.3	15.5	15.3	15.3	15.3	15.4	15.4	15.1	15.4	15.7	16.2	15.5	15.8	15.9	16.3	100	98.7097	98.7097	98.7097	99.3548	99.3548	97.4194	99.3548	101.29	104.516	100	101.935	102.581	105.161	18	416.76	0.99562
471	2022-06-02	27	C57	F	Stress	18.7	17.9	17.3	17.1	17.5	16.7	17.2	17.7	17.9	18	17.9	18.2	18.7	17.9	18.3	100	96.648	95.5307	97.7654	93.2961	96.0894	98.8827	100	100.559	100	101.676	104.469	100	102.235	23	140.852	0.739352
472	2022-06-02	27	C57	F	Stress	17.6	17.2	16.6	16.6	16.6	16.5	16.4	16.9	17.1	17.1	17.2	17.2	17	17.4	17.6	100	96.5116	96.5116	96.5116	95.9302	95.3488	98.2558	99.4186	99.4186	100	100	98.8372	101.163	102.326	20.3	262.933	0.352086
473	2022-06-01	26	C57	F	Stress	19.3	18.6	18	17.9	18.2	18.4	18.3	18.6	18.6	19.3	18.3	19	19.2	18.9	19.1	100	96.7742	96.2366	97.8495	98.9247	98.3871	100	100	103.763	98.3871	102.151	103.226	101.613	102.688	21.9	231.834	0.363325
474	2022-06-01	26	C57	F	Stress	17.6	17.1	16.6	16.2	16.4	16.4	16.7	16.4	16.7	16.7	16.5	17.5	17.3	17.6	17.6	100	97.076	94.7368	95.9064	95.9064	97.6608	95.9064	97.6608	97.6608	96.4912	102.339	101.17	102.924	102.924	21.3	562.709	0.433469
481	2022-05-25	19	C57	F	Control	18.5	17.5	17.9	18.1	17.8	17.9	18.1	18.3	18	18.2	18.5	17.6	17.7	18.1	18.5	100	102.286	103.429	101.714	102.286	103.429	104.571	102.857	104	105.714	100.571	101.143	103.429	105.714	21.3	59.5034	1.91543
482	2022-05-25	19	C57	F	Control	20.1	18.1	18.1	18.4	18.8	19.1	18.7	18.7	18.8	19.5	20.1	19.3	18.9	19.2	19.4	100	100	101.657	103.867	105.525	103.315	103.315	103.867	107.735	111.05	106.63	104.42	106.077	107.182	21.1	51.4246	0.502084
491	2022-06-02	27	C57	F	Control	19.2	18.4	18.2	18.7	18.3	18.5	18.4	18.3	18.3	18.4	17.9	18	18.1	18.4	19.2	100	98.913	101.63	99.4565	100.543	100	99.4565	99.4565	100	97.2826	97.8261	98.3696	100	104.348	22	202.278	0.624454
492	2022-06-02	27	C57	F	Control	20.5	18.3	18.4	18.6	18.8	19.2	19.2	19.6	20	19.2	19.2	19.4	19.9	20.5	19.8	100	100.546	101.639	102.732	104.918	104.918	107.104	109.29	104.918	104.918	106.011	108.743	112.022	108.197	24.4	42.5945	0.263827
493	2022-06-01	26	C57	F	Control	19.3	18.6	18.6	18.8	18.9	18.9	19.2	19.3	19.3	19.1	19.2	19.3	18.6	18.9	19.1	100	100	101.075	101.613	101.613	103.226	103.763	103.763	102.688	103.226	103.763	100	101.613	102.688	22.1	64.3196	0.526681
494	2022-06-01	26	C57	F	Control	20.2	19.9	19.9	19.3	19.5	19.6	19.9	20.2	19.5	19.4	19.3	19.4	20	19.8	19.8	100	100	96.9849	97.9899	98.4925	100	101.508	97.9899	97.4874	96.9849	97.4874	100.503	99.4975	99.4975	23.5	54.6858	0.327371
513	2022-05-25	19	C57	M	Stress	22.6	22.1	21.1	21.2	21.2	21.3	21.5	21.5	21.8	21.8	21.7	21.7	22.2	22.3	22.6	100	95.4751	95.9276	95.9276	96.3801	97.2851	97.2851	98.6425	98.6425	98.19	98.19	100.452	100.905	102.262	25.4	160.524	0.580486
514	2022-05-25	19	C57	M	Stress	21.3	20	19.2	19	19.2	19.3	19.8	19.8	20.3	20.4	20.6	20.8	21.2	21.2	21.3	100	96	95	96	96.5	99	99	101.5	102	103	104	106	106	106.5	23.4	223.974	0.392111
531	2022-06-01	26	C57	M	Stress	23.7	23	22.8	22.7	22.6	22.7	22.7	22.8	22.9	23.5	23.2	23.2	23.4	23.7	23.7	100	99.1304	98.6957	98.2609	98.6957	98.6957	99.1304	99.5652	102.174	100.87	100.87	101.739	103.043	103.043	28.9	238.038	0.990572
532	2022-06-01	26	C57	M	Stress	24.5	23.4	23.3	23	23.6	23.3	23.4	23.9	23.8	23.8	23.9	24.5	24	24	24.2	100	99.5726	98.2906	100.855	99.5726	100	102.137	101.709	101.709	102.137	104.701	102.564	102.564	103.419	29.2	420.084	0.232237
533	2022-06-02	27	C57	M	Stress	24.3	22.2	22	21.8	21.5	22.2	22.6	22.6	23.2	23.2	23.3	23.7	23.8	24.1	24.3	100	99.0991	98.1982	96.8468	100	101.802	101.802	104.505	104.505	104.955	106.757	107.207	108.559	109.459	29.4	219.423	0.239594
534	2022-06-02	27	C57	M	Stress	20.1	19.5	19.8	19.4	19.4	19.6	19.7	20	19.6	19.6	19.2	19.7	20.1	19.9	19.9	100	101.538	99.4872	99.4872	100.513	101.026	102.564	100.513	100.513	98.4615	101.026	103.077	102.051	102.051	23.5	305.952	0.271621
541	2022-05-25	19	C57	M	Control	24	20.7	20.8	21	21.3	22	22.2	22.3	22.5	22.8	23	23.6	23.9	23.9	24	100	100.483	101.449	102.899	106.28	107.246	107.729	108.696	110.145	111.111	114.01	115.459	115.459	115.942	26.5	23.7323	1.11729
542	2022-05-25	19	C57	M	Control	22.7	21.6	21.5	21.7	21.6	22.1	22.3	22.2	22.2	22.4	22.7	22.5	22.7	22.7	22.6	100	99.537	100.463	100	102.315	103.241	102.778	102.778	103.704	105.093	104.167	105.093	105.093	104.63	25.8	90.6127	0.91764
551	2022-06-01	26	C57	M	Control	24.6	21.8	21.7	22.4	22.4	23	23.2	23.3	23.7	24	24.2	24.1	24.6	24.5	24.3	100	99.5413	102.752	102.752	105.505	106.422	106.881	108.716	110.092	111.009	110.55	112.844	112.385	111.468	29	64.4703	1.95748
552	2022-06-01	26	C57	M	Control	24	21.6	21.4	21.9	22.2	22.3	22.9	22.9	23.2	23.6	23.4	23.5	23.8	24	23.9	100	99.0741	101.389	102.778	103.241	106.019	106.019	107.407	109.259	108.333	108.796	110.185	111.111	110.648	29	30.4444	2.04675
553	2022-06-02	27	C57	M	Control	24	22.2	22.6	22.8	22.8	23	23.5	23.6	23.8	24	24	23.6	23.9	24	23.8	100	101.802	102.703	102.703	103.604	105.856	106.306	107.207	108.108	108.108	106.306	107.658	108.108	107.207	26.6	96.7452	0.269247
554	2022-06-02	27	C57	M	Control	24.5	21.9	22.5	22.5	23.1	23.3	23.8	24.1	23.9	23.9	24.1	23.7	24.3	24.5	24.4	100	102.74	102.74	105.479	106.393	108.676	110.046	109.132	109.132	110.046	108.219	110.959	111.872	111.416	29	17.0693	0.90417
